# Supplementary material for: Levels and functionality of Pacific Islanders’ hybrid humoral immune response to BNT162b2 vaccination and delta/omicron infection: A cohort study in New Caledonia
Source: PLoS Med. 2024 Sep 26;21(9):e1004397. doi: 10.1371/journal.pmed.1004397 (PMC11466435; doi:10.1371/journal.pmed.1004397)
Supplement: S1 Data — (XLSX) [file pmed.1004397.s018.xlsx]

## Sheet: 1 month
Timepoint	Gender	Ageclass	Community	Comorbidities	BMIclass	AntiS	AntiN	Slevel≥5.737AU	InfectionStatus	Neutralization	ADCC
D2.1	Female	40-64	Melanesian	1	Overweight	4.846	0.502	0	1	0	0.3526
D2.1	Male	18-39	Melanesian	0	Obese	6.226	1.215	1	1	0	N/A
D2.1	Female	40-64	Melanesian	1	Normalweight	5.355	0.125	0	0	0	0
D2.1	Female	18-39	Other	1	Normalweight	4.999	0.509	0	1	0	0.115171
D2.1	Male	18-39	Melanesian	0	Overweight	6.611	0.816	1	1	1	7.03655
D2.1	Female	18-39	Other	1	Obese	6.009	0.875	1	1	1	1.63089
D2.1	Male	18-39	Melanesian	0	Obese	5.427	0.704	0	1	1	0.324078
D2.1	Female	18-39	European	0	Normalweight	5.67	0.204	0	0	0	0.539279
D2.1	Female	40-64	Melanesian	1	Obese	4.31	0.285	0	0	0	0
D2.1	Male	18-39	Melanesian	0	Overweight	5.12	0.606	0	1	0	0.0153691
D2.1	Male	18-39	Melanesian	0	Normalweight	3.587	0.488	0	1	0	0.44439
D2.1	Female	18-39	Melanesian	0	Overweight	5.645	0.557	0	1	0	0.379149
D2.1	Male	18-39	Other	1	Normalweight	5.015	0.594	0	1	0	1.72705
D2.1	Male	18-39	Other	1	Obese	5.54	0.965	0	1	0	1.97672
D2.1	Male	18-39	Other	0	Normalweight	5.416	0.398	0	1	0	1.1275
D2.1	Female	40-64	Melanesian	1	Obese	5.698	0.132	0	0	0	1.12877
D2.1	Male	18-39	Polynesian	1	Overweight	5.643	0.928	0	1	0	2.22558
D2.1	Female	18-39	Other	1	Normalweight	4.942	0.258	0	0	0	0.248869
D2.1	Female	18-39	Melanesian	0	Overweight	4.656	0.728	0	1	0	0.530863
D2.1	Female	18-39	Other	0	Overweight	6.365	2.753	1	1	1	0.802416
D2.1	Female	≥65	Polynesian	0	Overweight	4.037	0.494	0	1	0	0.180176
D2.1	Male	18-39	European	0	Normalweight	6.524	0.733	1	1	0	3.53838
D2.1	Female	40-64	European	0	Normalweight	3.635	0.377	0	1	0	0.119656
D2.1	Female	40-64	Melanesian	1	Obese	2.175	0.124	0	0	0	0
D2.1	Female	18-39	Melanesian	0	Obese	4.843	0.818	0	1	0	0.302221
D2.1	Female	18-39	Other	0	Obese	6.081	1.989	1	1	1	1.61464
D2.1	Female	18-39	Polynesian	0	Obese	5.115	0.119	0	0	0	3.8395
D2.1	Female	18-39	Melanesian	0	Overweight	5.728	0.828	0	1	0	1.22133
D2.1	Female	40-64	Melanesian	1	Obese	6.579	1.715	1	1	1	1.49153
D2.1	Female	18-39	Other	1	Obese	3.96	0.157	0	0	0	0.125008
D2.1	Male	40-64	Other	0	Obese	5.468	0.18	0	0	0	0.346835
D2.1	Female	18-39	Other	1	Overweight	5.04	0.267	0	0	0	0.211986
D2.1	Female	18-39	Polynesian	0	Obese	5.415	1.212	0	1	0	0.402204
D2.1	Male	40-64	Melanesian	0	Obese	5.381	0.203	0	0	0	6.18459
D2.1	Male	18-39	Other	1	Obese	5.32	0.109	0	0	0	1.05141
D2.1	Female	18-39	Melanesian	0	Obese	4.745	0.598	0	1	0	0
D2.1	Female	≥65	Melanesian	1	Overweight	5.124	0.635	0	1	0	0.327675
D2.1	Male	18-39	Melanesian	0	Normalweight	4.415	0.875	0	1	0	0.226081
D2.1	Female	40-64	Polynesian	1	Obese	6.108	0.397	1	1	1	1.49447
D2.1	Male	18-39	Other	0	Normalweight	4.063	0.683	0	1	0	0.119992
D2.1	Male	40-64	European	0	Normalweight	2.833	0.125	0	0	0	0
D2.1	Male	40-64	European	1	Overweight	5.086	0.351	0	1	0	N/A
D2.1	Female	18-39	Melanesian	0	Obese	5.007	0.276	0	0	0	0.282415
D2.1	Male	40-64	Polynesian	1	Overweight	3.701	0.36	0	1	0	0.216949
D2.1	Male	18-39	Other	0	Normalweight	4.279	0.105	0	0	0	0.0078272
D2.1	Male	18-39	Polynesian	0	Obese	4.129	0.533	0	1	0	0.774772
D2.1	Male	18-39	Polynesian	0	Obese	5.375	0.279	0	0	0	0.634606
D2.1	Female	40-64	Other	1	Overweight	5.435	0.373	0	1	0	1.06491
D2.1	Female	18-39	Polynesian	0	Overweight	5.564	0.575	0	1	0	2.22983
D2.1	Female	18-39	Melanesian	0	Normalweight	4.677	0.406	0	1	0	0.233866
D2.1	Male	≥65	Melanesian	1	Overweight	4.109	0.833	0	1	0	1.17498
D2.1	Male	18-39	European	0	Obese	5.939	0.396	1	1	1	3.36877
D2.1	Male	40-64	Other	0	Overweight	4.734	1.326	0	1	1	1.40583
D2.1	Male	18-39	Other	0	Overweight	2.87	0.774	0	1	0	2.76575
D2.1	Female	18-39	Other	0	Obese	6.036	1.203	1	1	1	1.01667
D2.1	Female	40-64	European	1	Normalweight	5.192	0.326	0	1	0	2.23649
D2.1	Female	18-39	European	1	Normalweight	3.766	0.398	0	1	0	0.043457
D2.1	Male	≥65	European	1	Overweight	3.964	0.116	0	0	0	0.140454
D2.1	Male	40-64	European	0	Overweight	4.561	0.067	0	0	0	1.87775
D2.1	Female	18-39	European	0	Normalweight	5.656	0.359	0	1	1	1.92094
D2.1	Female	40-64	European	1	Normalweight	4.703	0.238	0	0	0	1.1767
D2.1	Female	40-64	European	1	Obese	5.953	0.755	1	1	1	1.26843
D2.1	Male	18-39	Other	0	Normalweight	5.55	0.472	0	1	0	1.95125
D2.1	Female	40-64	European	1	Overweight	4.653	0.158	0	0	0	1.74491
D3.1	Male	18-39	Melanesian	0	Obese	7.245	0.196	1	0	1	1.0912
D3.1	Female	40-64	European	0	Overweight	6.511	0.98	1	1	1	0.913755
D3.1	Male	40-64	Other	0	Overweight	6.485	1.857	1	1	1	1.1148
D3.1	Male	40-64	Other	0	Normalweight	7.109	1.267	1	1	1	2.33082
D3.1	Female	40-64	Other	0	Normalweight	6.696	0.923	1	1	1	0.666008
D3.1	Male	40-64	Other	0	Normalweight	6.332	0.466	1	1	1	0.731761
D3.1	Female	40-64	Other	0	Normalweight	7.334	1.581	1	1	1	1.16831
D3.1	Female	40-64	European	1	Obese	7.245	1.605	1	1	1	0.826614
D3.1	Male	18-39	Other	0	Obese	6.963	0.562	1	1	1	1.41341
D3.1	Male	≥65	European	1	Overweight	5.506	0.689	0	1	1	0.201079
D3.1	Female	≥65	European	1	Normalweight	6.186	0.472	1	1	1	2.17628
D3.1	Female	≥65	Melanesian	1	Obese	7.154	0.451	1	1	1	0.342257
D3.1	Female	≥65	European	1	Overweight	7.316	0.534	1	1	1	1.0791
D3.1	Male	40-64	European	1	Normalweight	6.364	1.112	1	1	1	0.569961
D3.1	Female	40-64	Polynesian	0	Overweight	7.533	1.197	1	1	1	5.70803
D3.1	Male	40-64	Other	1	Obese	6.033	0.697	1	1	1	1.53578
D3.1	Male	≥65	European	1	Overweight	6.583	0.111	1	0	1	0.0203745
D3.1	Male	≥65	Melanesian	1	Obese	5.783	0.314	1	1	1	0.359025
D3.1	Female	18-39	Other	1	Obese	8.169	1.295	1	1	1	1.57349
D2.1	Male	18-39	Other	0	Overweight	4.804	0.978	0	1	0	1.23779
D2.1	Male	18-39	Other	1	Normalweight	5.896	0.696	1	1	1	6.24408
D3.1	Male	18-39	European	0	Normalweight	4.921	0.307	0	1	1	0.597539
D3.1	Female	18-39	Melanesian	1	Obese	7.291	1.98	1	1	1	0.718073
D3.1	Female	40-64	Polynesian	1	Obese	7.549	1.432	1	1	1	0.287779
D3.1	Female	18-39	Other	1	Normalweight	6.828	0.421	1	1	1	0.733704
D3.1	Female	40-64	European	0	Underweight	5.297	0.091	0	0	1	0.773099
D3.1	Female	≥65	Other	1	Obese	7.117	2.184	1	1	1	1.35752
D3.1	Female	18-39	Polynesian	1	Obese	6.839	0.837	1	1	1	1.06505
D3.1	Female	40-64	European	0	Normalweight	7.534	0.128	1	0	1	3.46025
D2.1	Male	≥65	European	1	Overweight	3.404	0.832	0	1	0	0.610003
D2.1	Female	≥65	European	1	Obese	4.929	0.218	0	0	0	0.157074
D3.1	Female	≥65	Other	1	Normalweight	5.709	0.51	0	1	1	0.850594
D3.1	Male	18-39	Polynesian	0	Obese	6.357	0.298	1	0	1	4.43386
D3.1	Male	18-39	Other	1	Obese	7.262	0.952	1	1	1	3.37009
D3.1	Female	≥65	Melanesian	0	Overweight	4.351	0.186	0	0	1	0.798511
D3.1	Female	18-39	European	0	Normalweight	6.355	0.505	1	1	1	0.493624
D3.1	Male	40-64	European	0	Normalweight	6.829	0.4	1	1	1	0.859652
D3.1	Female	40-64	Other	0	Normalweight	7.109	0.693	1	1	1	4.16902
D3.1	Female	18-39	Melanesian	0	Obese	7.526	2.748	1	1	1	2.57898
D3.1	Male	18-39	Other	0	Obese	7.328	0.71	1	1	1	0.957148
D3.1	Female	40-64	Other	0	Normalweight	7.476	0.274	1	0	1	0.288565
D3.1	Female	18-39	Polynesian	0	Overweight	5.433	4.91	0	1	1	0.304112
D3.1	Male	18-39	Other	0	Normalweight	5.802	0.328	1	1	1	1.79448
D3.1	Female	18-39	Polynesian	0	Normalweight	7.806	1.42	1	1	1	0.792052
D3.1	Male	18-39	Polynesian	1	Obese	6.756	0.181	1	0	1	0.960968
D3.1	Male	18-39	Other	0	Normalweight	7.57	0.793	1	1	1	1.67456
D3.1	Female	18-39	Polynesian	0	Obese	7.074	0.827	1	1	1	1.63229
D3.1	Female	18-39	European	0	Underweight	5.737	0.177	1	0	1	0.193053
D3.1	Female	18-39	Other	0	Obese	7.199	2.757	1	1	1	0.837187
D3.1	Male	18-39	Other	0	Normalweight	6.684	0.482	1	1	1	1.41343
D3.1	Female	≥65	Melanesian	1	Obese	7.352	0.273	1	0	1	1.96105
D3.1	Female	40-64	Other	1	Overweight	5.661	0.17	0	0	1	0.852812
D3.1	Male	18-39	Other	0	Normalweight	6.996	0.789	1	1	1	1.02573
D3.1	Female	18-39	Polynesian	0	Normalweight	7.113	1.001	1	1	1	1.31215
D3.1	Male	40-64	Other	0	Normalweight	7.641	0.645	1	1	1	1.15137
D3.1	Female	40-64	Other	0	Normalweight	6.421	4.186	1	1	1	1.84082
D3.1	Male	40-64	Polynesian	1	Obese	7.25	0.19	1	0	1	3.76565
D3.1	Female	40-64	Polynesian	0	Obese	6.829	2.608	1	1	1	0.690922
D3.1	Female	18-39	European	0	Normalweight	6.764	1.022	1	1	1	1.33277
D3.1	Female	18-39	Other	0	Overweight	6.977	0.246	1	0	1	0.931178
D3.1	Male	40-64	Other	0	Normalweight	6.351	0.253	1	0	1	1.38419
D3.1	Male	40-64	Polynesian	1	Obese	6.998	0.224	1	0	1	2.27591
D3.1	Female	18-39	Polynesian	0	Obese	6.537	1.165	1	1	1	0.438072
D3.1	Male	40-64	Other	0	Overweight	6.402	0.101	1	0	1	1.4956
D3.1	Female	40-64	Other	1	Obese	5.346	0.077	0	0	1	0.956456
D3.1	Male	40-64	Other	1	Obese	7.242	0.595	1	1	1	0.953154
D3.1	Male	40-64	Other	1	Overweight	4.771	0.149	0	0	0	0.949901
D3.1	Male	18-39	Polynesian	0	Obese	7.059	0.468	1	1	1	0.990613
D3.1	Female	40-64	Polynesian	0	Overweight	5.632	1.048	0	1	1	0.467621
D3.1	Female	40-64	European	0	Normalweight	6.324	0.113	1	0	1	1.49765
D3.1	Female	40-64	Polynesian	0	Obese	6.722	2.969	1	1	1	0.780109
D3.1	Male	40-64	Melanesian	1	Overweight	5.664	0.492	0	1	1	0.939353
D3.1	Male	40-64	Other	1	Obese	6.654	0.609	1	1	1	0.0463667
D3.1	Female	18-39	Other	0	Underweight	6.468	1.303	1	1	1	0.0264563
D3.1	Female	40-64	European	1	Overweight	5.905	0.345	1	1	1	2.17979
D3.1	Male	18-39	European	1	Normalweight	5.075	0.724	0	1	1	1.52865
D3.1	Male	40-64	Polynesian	1	Obese	6.829	1.063	1	1	1	1.68618
D3.1	Female	≥65	European	1	Obese	6.224	0.282	1	0	1	1.36525
D3.1	Female	18-39	European	0	Obese	6.691	0.287	1	0	1	4.75851
D3.1	Female	≥65	Other	1	Normalweight	5.782	0.305	1	1	1	0.686267
D3.1	Female	18-39	Other	0	Normalweight	6.818	0.471	1	1	1	0.534144
D3.1	Male	40-64	Melanesian	0	Overweight	5.677	0.088	0	0	1	1.37202
D3.1	Female	40-64	Other	0	Underweight	5.879	0.198	1	0	1	0.368427
D3.1	Male	40-64	European	1	Normalweight	6.697	0.282	1	0	1	5.28881
D3.1	Female	40-64	Polynesian	0	Obese	5.904	0.382	1	1	1	0.959492
D3.1	Male	40-64	Polynesian	1	Obese	6.39	0.5	1	1	1	0.64506
D3.1	Female	18-39	Polynesian	0	Obese	6.789	0.281	1	0	1	0.601287
D3.1	Male	40-64	Other	0	Underweight	6.125	0.597	1	1	1	0.0742778
D3.1	Female	18-39	Other	0	Obese	6.99	1.156	1	1	1	2.56993
D3.1	Female	18-39	Other	0	Overweight	6.672	0.093	1	0	1	4.50037
D3.1	Male	18-39	Other	0	Obese	6.383	0.685	1	1	1	2.2152
D3.1	Female	40-64	Other	1	Obese	6.506	0.338	1	1	1	3.79765
D3.1	Female	18-39	Polynesian	0	Normalweight	7.196	0.313	1	1	1	4.30626
D3.1	Female	40-64	Melanesian	1	Obese	6.661	0.172	1	0	1	0.288288
D3.1	Female	40-64	Melanesian	1	Obese	6.322	0.715	1	1	1	0.711191
D3.1	Male	40-64	Other	0	Obese	5.284	0.6	0	1	1	0.95413
D3.1	Female	≥65	European	0	Normalweight	6.837	0.627	1	1	1	2.03565
D3.1	Female	18-39	Other	1	Underweight	6.518	1.21	1	1	1	1.30825
D3.1	Female	40-64	Other	0	Obese	5.637	0.834	0	1	1	0.508018
D3.1	Male	40-64	Other	0	Obese	5.674	0.165	0	0	1	0.580587
D3.1	Female	40-64	Other	1	Obese	6.348	0.24	1	0	1	2.23564
D3.1	Female	18-39	European	0	Overweight	6.342	0.095	1	0	1	0.703929
D3.1	Female	18-39	European	0	Overweight	6.786	0.142	1	0	1	1.37348
D3.1	Female	40-64	Polynesian	0	Obese	5.363	0.127	0	0	1	0.547254
D3.1	Male	≥65	Other	1	Normalweight	6.853	1.161	1	1	1	0.754918
D3.1	Male	18-39	Other	0	Normalweight	6.744	0.533	1	1	1	0.912532
D3.1	Male	≥65	European	1	Overweight	4.661	0.132	0	0	1	2.70513
D3.1	Female	40-64	European	1	Overweight	8.168	1.55	1	1	1	4.70423
D3.1	Male	40-64	European	0	Overweight	5.23	0.369	0	1	1	1.02348
D3.1	Female	40-64	European	1	Overweight	7.54	0.442	1	1	1	9.50595
D3.1	Female	18-39	Polynesian	1	Obese	6.309	0.594	1	1	1	0
D3.1	Female	40-64	Polynesian	0	Normalweight	6.681	0.623	1	1	1	1.46081
D3.1	Male	40-64	European	0	Overweight	6.62	1.533	1	1	1	4.33401
D3.1	Female	18-39	Other	0	Obese	4.846	0.32	0	1	1	0.744715
D3.1	Female	40-64	Other	1	Underweight	5.992	0.28	1	0	1	1.04718
D3.1	Female	40-64	Other	0	Normalweight	4.978	0.257	0	0	1	1.78925
D3.1	Male	≥65	Melanesian	1	Overweight	5.564	0.399	0	1	1	0.728667
D3.1	Female	18-39	Other	1	Obese	6.744	0.462	1	1	1	1.48038
D3.1	Female	40-64	Melanesian	0	Normalweight	5.132	1.04	0	1	1	2.62665
D3.1	Male	40-64	Polynesian	1	Obese	6.227	0.857	1	1	1	3.86787
D3.1	Female	40-64	Polynesian	1	Obese	6.307	0.384	1	1	1	1.49464
D3.1	Male	18-39	European	1	Normalweight	6.94	0.117	1	0	1	3.76829
D3.1	Female	40-64	European	0	Normalweight	5.776	0.546	1	1	1	1.91425
D3.1	Female	40-64	Other	0	Normalweight	7.136	0.312	1	1	1	1.82188
D3.1	Female	40-64	Polynesian	1	Overweight	6.643	0.285	1	0	1	0.714493
D3.1	Female	18-39	European	1	Obese	5.118	0.225	0	0	1	0.920643
D3.1	Male	18-39	Other	0	Obese	4.432	0.059	0	0	1	1.05912
D3.1	Male	40-64	European	1	Obese	6.102	0.426	1	1	1	4.10649
D3.1	Female	40-64	Other	0	Overweight	6.834	0.339	1	1	1	1.52894
D3.1	Female	40-64	European	1	Normalweight	6.058	0.155	1	0	1	0.317711
D3.1	Male	≥65	European	1	Overweight	6.678	0.297	1	0	1	1.00805
D3.1	Male	18-39	Other	1	Obese	6.918	0.247	1	0	1	3.56609
D3.1	Female	18-39	Other	1	Normalweight	4.123	0.08	0	0	1	0.00637009
D3.1	Female	18-39	European	0	Normalweight	5.972	0.093	1	0	1	0.692671
D3.1	Female	40-64	Other	1	Obese	6.71	0.13	1	0	1	0.929901
D3.1	Female	40-64	European	1	Underweight	3.677	0.957	0	1	0	0.243213
D3.1	Female	18-39	Polynesian	0	Obese	6.304	0.791	1	1	1	1.81862
D3.1	Female	18-39	Polynesian	0	Obese	6.703	2.719	1	1	1	0.343105
D3.1	Male	40-64	Other	0	Overweight	6.668	0.163	1	0	1	1.29333
D3.1	Female	40-64	Other	1	Overweight	5.47	0.716	0	1	1	0.695707
D3.1	Male	18-39	Other	0	Overweight	6.816	0.495	1	1	1	1.30205
D3.1	Female	40-64	European	0	Normalweight	4.417	0.264	0	0	0	0.163841
D3.1	Female	≥65	Other	1	Overweight	7.402	0.118	1	0	1	1.37327
D3.1	Male	≥65	European	1	Obese	6.024	0.272	1	0	1	0.351084
D3.1	Female	40-64	Other	0	Overweight	7.103	1.582	1	1	1	2.37867
D3.1	Male	40-64	Other	0	Obese	7.426	1.726	1	1	1	1.09242
D3.1	Female	18-39	European	0	Normalweight	6.83	0.516	1	1	1	1.49565
D3.1	Male	18-39	Other	0	Obese	6.263	0.956	1	1	1	2.78861
D3.1	Male	40-64	Melanesian	0	Overweight	5.8	0.117	1	0	1	0.696771
D3.1	Female	18-39	Other	0	Normalweight	5.309	0.179	0	0	1	0.418442
D3.1	Female	≥65	European	1	Overweight	6.495	0.601	1	1	1	2.45304
D3.1	Male	≥65	European	1	Overweight	5.958	0.311	1	1	1	1.28248
D3.1	Male	40-64	European	1	Overweight	4.632	0.079	0	0	1	0.707176
D3.1	Female	40-64	Polynesian	1	Overweight	5.805	0.202	1	0	1	1.23273
D3.1	Female	18-39	European	0	Overweight	5.967	0.656	1	1	1	0.76647
D3.1	Male	18-39	European	1	Normalweight	6.187	0.926	1	1	1	3.98924
D3.1	Male	40-64	Other	1	Normalweight	5.938	0.798	1	1	1	2.88835
D3.1	Male	≥65	Other	0	Normalweight	5.876	0.769	1	1	1	6.68668
D3.1	Male	40-64	Other	1	Overweight	6.559	0.285	1	0	1	0.926461
D3.1	Female	40-64	Other	1	Overweight	7.168	0.154	1	0	1	0.514812
D3.1	Female	≥65	European	1	Overweight	5.747	1.001	1	1	1	0.686462
D3.1	Female	18-39	Polynesian	0	Overweight	6.247	0.779	1	1	1	1.11436
D3.1	Female	18-39	Other	1	Normalweight	6.301	0.212	1	0	1	0.873481
D3.1	Male	40-64	European	0	Obese	6.246	0.301	1	1	1	1.49278
D3.1	Male	18-39	Other	0	Obese	6.365	0.925	1	1	1	2.28028
D3.1	Female	18-39	Melanesian	0	Overweight	6.39	0.633	1	1	1	1.14749
D3.1	Male	18-39	Other	0	Obese	5.505	0.155	0	0	1	1.53708
D3.1	Male	18-39	Melanesian	0	Obese	5.224	1.348	0	1	1	1.23898
D3.1	Female	40-64	Other	1	Overweight	6.277	0.085	1	0	1	0.799826
D3.1	Male	18-39	European	0	Normalweight	7.203	0.943	1	1	1	3.97223
D3.1	Male	≥65	Polynesian	1	Normalweight	4.233	0.254	0	0	0	0.36764
D3.1	Male	≥65	Other	1	Overweight	5.718	0.196	0	0	1	0.28445
D3.1	Male	40-64	Other	0	Overweight	6.8	0.39	1	1	1	4.19
D3.1	Male	40-64	European	0	Overweight	5.389	0.32	0	1	1	2.45909
D3.1	Male	40-64	Melanesian	1	Obese	6.253	0.305	1	1	1	0.989699
D3.1	Male	40-64	Other	0	Obese	7.107	0.446	1	1	1	2.54177
D3.1	Male	40-64	European	0	Normalweight	6.44	0.1	1	0	1	5.28612
D3.1	Female	40-64	Polynesian	0	Overweight	6.485	0.389	1	1	1	1.06745
D3.1	Male	≥65	Other	1	Overweight	5.543	0.562	0	1	1	1.56046
D3.1	Male	40-64	Polynesian	1	Obese	5.489	0.654	0	1	1	0.426805
D3.1	Male	18-39	Other	0	Obese	5.788	0.14	1	0	1	2.52215
D3.1	Male	≥65	European	0	Overweight	5.293	0.186	0	0	1	1.70192
D3.1	Female	40-64	Polynesian	1	Normalweight	6.63	0.381	1	1	1	0.227731
D3.1	Female	40-64	Melanesian	1	Obese	4.987	0.145	0	0	1	0.27669
D3.1	Female	18-39	Other	0	Normalweight	6.026	0.374	1	1	1	2.32962
D3.1	Male	40-64	European	0	Normalweight	5.719	0.544	0	1	1	0.987701
D3.1	Male	40-64	European	0	Normalweight	6.141	0.239	1	0	1	1.41435
D3.1	Female	40-64	European	0	Overweight	5.608	0.157	0	0	1	1.99891
D3.1	Female	40-64	Other	1	Normalweight	5.531	0.549	0	1	1	0.13457
D3.1	Male	40-64	Polynesian	0	Obese	5.507	0.114	0	0	1	0.629839
D3.1	Female	40-64	European	1	Normalweight	5.635	0.077	0	0	1	5.16184
D3.1	Male	≥65	Other	1	Overweight	5.983	0.513	1	1	1	2.0649
D3.1	Female	40-64	Polynesian	1	Obese	4.96	0.711	0	1	1	6.31975
D3.1	Male	40-64	Other	1	Obese	5.861	1.411	1	1	1	7.2743
D3.1	Male	40-64	Melanesian	0	Obese	7.085	1.782	1	1	1	3.1734
D3.1	Male	40-64	Polynesian	0	Normalweight	6.146	0.32	1	1	1	1.47287
D3.1	Male	18-39	Melanesian	0	Normalweight	5.356	0.572	0	1	1	0.454942
D3.1	Female	40-64	Polynesian	0	Normalweight	6.496	2.299	1	1	1	0.471813
D3.1	Male	18-39	Other	0	Normalweight	4.944	0.072	0	0	1	2.62208
D3.1	Female	18-39	Melanesian	0	Normalweight	6.079	0.066	1	0	1	0.2118
D3.1	Male	40-64	Melanesian	1	Obese	6.525	0.833	1	1	1	0.933679
D3.1	Female	18-39	Other	0	Overweight	5.664	0.623	0	1	1	2.19397
D3.1	Male	18-39	Other	0	Obese	5.417	0.17	0	0	1	0.371367
D3.1	Female	≥65	Polynesian	1	Overweight	5.378	1.812	0	1	1	4.59719
D3.1	Male	18-39	Other	1	Normalweight	6.105	0.161	1	0	1	0.853582
D3.1	Male	18-39	Melanesian	1	Overweight	6.263	2.651	1	1	1	0.75801
D3.1	Male	18-39	European	0	Normalweight	5.236	0.25	0	0	1	1.0316
D3.1	Female	40-64	Other	0	Overweight	5.545	0.095	0	0	1	0.983063
D3.1	Female	40-64	Polynesian	1	Obese	6.217	1.264	1	1	1	1.24342
D3.1	Female	40-64	Other	1	Obese	5.147	0.432	0	1	1	0.790991
D3.1	Male	40-64	Polynesian	0	Obese	5.798	1.31	1	1	0	0.125054
D3.1	Male	40-64	European	1	Overweight	5.77	0.13	1	0	1	1.10084
D3.1	Female	18-39	European	0	Normalweight	5.893	0.076	1	0	1	3.1651
D3.1	Male	40-64	Other	1	Obese	5.239	2.521	0	1	1	0.697204
D3.1	Female	18-39	Polynesian	0	Obese	6.54	0.747	1	1	1	0.187631
D3.1	Male	40-64	Melanesian	0	Overweight	6.19	0.887	1	1	1	0.467313
D3.1	Male	≥65	Other	1	Overweight	5.521	0.274	0	0	1	0.651263
D3.1	Female	18-39	Other	1	Obese	6.381	0.708	1	1	1	0.615077
D3.1	Female	18-39	Melanesian	0	Normalweight	6.083	0.305	1	1	1	0.996292
D3.1	Female	18-39	Melanesian	1	Overweight	4.603	2.017	0	1	1	0.522712
D3.1	Female	18-39	Melanesian	0	Obese	6.211	1.382	1	1	1	0.745989
D3.1	Male	18-39	European	0	Normalweight	6.321	0.112	1	0	1	1.34247
D3.1	Male	18-39	Melanesian	0	Overweight	6.188	0.206	1	0	1	2.05818
D3.1	Female	40-64	European	0	Normalweight	4.656	0.052	0	0	1	0.768136
D3.1	Female	18-39	Polynesian	0	Obese	6.366	0.869	1	1	1	0.696436
D3.1	Male	18-39	European	0	Normalweight	5.227	1.198	0	1	1	1.12711
D3.1	Male	40-64	Other	0	Obese	6.052	0.162	1	0	1	0.607163
D3.1	Female	≥65	European	1	Obese	7.401	0.134	1	0	1	1.37278
D3.1	Female	≥65	Other	1	Normalweight	6.264	0.107	1	0	1	0.270295
D3.1	Male	40-64	Other	0	Overweight	6.358	0.477	1	1	1	0.907973
D3.1	Female	18-39	Polynesian	0	Obese	7.446	0.768	1	1	1	1.15965
D3.1	Female	≥65	Melanesian	1	Obese	6.142	0.783	1	1	1	0.307509
D3.1	Male	18-39	Melanesian	0	Normalweight	5.405	2.912	0	1	1	4.37312
D3.1	Male	18-39	Polynesian	0	Overweight	6.826	0.438	1	1	1	0.601887
D3.1	Female	40-64	Melanesian	0	Obese	6.421	6.731	1	1	1	1.54358
D3.1	Female	40-64	European	1	Obese	5.939	0.069	1	0	1	0.320931
D3.1	Female	≥65	Melanesian	0	Overweight	6.071	0.947	1	1	1	1.29248
D3.1	Male	≥65	European	0	Normalweight	5.412	0.23	0	0	1	4.5222
D3.1	Female	18-39	Other	0	Overweight	5.671	0.223	0	0	1	1.48884
D3.1	Female	40-64	Other	1	Overweight	6.101	0.118	1	0	1	0.557474
D3.1	Male	≥65	Melanesian	1	Normalweight	6.259	0.378	1	1	1	0

## Sheet: D3.1-D3.6
Gender	AgeClass	Community	Comorbidities	BMIclass	AntiNM1	AntiSM1	Slevel≥5.737 AU	NeutraM1	ADCCM1	StatusM1	AntiNM6	AntiSM6	NeutraM6	ADCCM6	StatusM6	AntiSdecrease	LossOfNeutra	ADCCDecrease
Male	18-39	Melanesian	0	Obese	0.196	7.245	1	1	1.0912	Vaccinated	0.214	5.786	1	0.381226	VaccinatedFollowup	-1.459	0	-0.709973
Female	40-64	European	0	Overweight	0.98	6.511	1	1	0.913755	Infected	1.49	5.858	1	0.485588	Reinfection	-0.653	0	-0.428167
Male	40-64	Other	0	Overweight	1.857	6.485	1	1	1.1148	Infected	0.069	3.055	0	0.915375	InfectionFollowup	-3.43	1	-0.199425
Male	40-64	Other	0	Normalweight	1.267	7.109	1	1	2.33082	Infected	0.395	4.468	1	6.39484	InfectionFollowup	-2.641	0	4.06402
Female	40-64	Other	0	Normalweight	0.923	6.696	1	1	0.666008	Infected	0.309	5.193	1	0.851971	InfectionFollowup	-1.503	0	0.185962
Male	40-64	Other	0	Normalweight	0.466	6.332	1	1	0.731761	Infected	0.968	5.635	1	1.22773	Reinfection	-0.697	0	0.495965
Female	40-64	European	1	Obese	1.605	7.245	1	1	0.826614	Infected	2.048	6.302	1	0.586476	Reinfection	-0.943	0	-0.240138
Male	18-39	Other	0	Obese	0.562	6.963	1	1	1.41341	Infected	0.441	3.976	1	1.62521	InfectionFollowup	-2.987	0	0.211795
Male	≥65	European	1	Overweight	0.689	5.506	0	1	0.201079	Infected	0.453	3.097	1	1.11094	InfectionFollowup	-2.409	0	0.909863
Female	≥65	European	1	Normalweight	0.472	6.186	1	1	2.17628	Infected	0.057	3.99	1	1.41058	InfectionFollowup	-2.196	0	-0.765702
Female	≥65	Melanesian	1	Obese	0.451	7.154	1	1	0.342257	Infected	0.08	4.693	1	1.68034	InfectionFollowup	-2.461	0	1.33808
Female	≥65	European	1	Overweight	0.534	7.316	1	1	1.0791	Infected	0.355	5.532	1	0.876069	InfectionFollowup	-1.784	0	-0.203032
Male	40-64	European	1	Normalweight	1.112	6.364	1	1	0.569961	Infected	0.091	2.955	1	0.0665078	InfectionFollowup	-3.409	0	-0.503453
Female	40-64	Polynesian	0	Overweight	1.197	7.533	1	1	5.70803	Infected	0.825	5.368	1	5.24362	InfectionFollowup	-2.165	0	-0.464409
Male	40-64	Other	1	Obese	0.697	6.033	1	1	1.53578	Infected	0.073	2.799	0	0.509314	InfectionFollowup	-3.234	1	-1.02646
Male	≥65	European	1	Overweight	0.111	6.583	1	1	0.0203745	Vaccinated	0.052	3.059	0	0.0352643	VaccinatedFollowup	-3.524	1	0.0148898
Male	≥65	Melanesian	1	Obese	0.314	5.783	1	1	0.359025	Infected	0.84	3.099	0	0.0563438	Reinfection	-2.684	1	-0.302681
Female	18-39	Other	1	Obese	1.295	8.169	1	1	1.57349	Infected	7.209	6.105	1	1.08816	Reinfection	-2.064	0	-0.485331
Female	18-39	Melanesian	1	Obese	1.98	7.291	1	1	0.718073	Infected	0.568	3.846	1	0.1034	InfectionFollowup	-3.445	0	-0.614673
Female	40-64	Polynesian	1	Obese	1.432	7.549	1	1	0.287779	Infected	1.432	5.107	1	0.880816	Reinfection	-2.442	0	0.593037
Female	18-39	Other	1	Normalweight	0.421	6.828	1	1	0.733704	Infected	0.45	3.414	1	1.94659	Reinfection	-3.414	0	1.21289
Female	40-64	European	0	Underweight	0.091	5.297	0	1	0.773099	Vaccinated	0.038	2.258	1	0.511206	VaccinatedFollowup	-3.039	0	-0.261893
Female	≥65	Other	1	Obese	2.184	7.117	1	1	1.35752	Infected	1.295	5.049	1	1.10506	InfectionFollowup	-2.068	0	-0.252457
Female	40-64	European	0	Normalweight	0.128	7.534	1	1	3.46025	Vaccinated	0.075	4.421	1	5.25695	VaccinatedFollowup	-3.113	0	1.7967
Female	≥65	Other	1	Normalweight	0.51	5.709	0	1	0.850594	Infected	0.87	5.886	1	0.464752	Reinfection	0.177	0	-0.385842
Male	18-39	Polynesian	0	Obese	0.298	6.357	1	1	4.43386	Vaccinated	2.461	6.04	1	7.47274	BreakthroughInfection	-0.317	0	3.03888
Male	18-39	Other	1	Obese	0.952	7.262	1	1	3.37009	Infected	0.252	4.753	1	2.97551	InfectionFollowup	-2.509	0	-0.394577
Female	≥65	Melanesian	0	Overweight	0.186	4.351	0	1	0.798511	Vaccinated	1.825	5.862	1	1.63921	BreakthroughInfection	1.511	0	0.840701
Female	18-39	European	0	Normalweight	0.505	6.355	1	1	0.493624	Infected	0.23	4.671	1	0.718314	InfectionFollowup	-1.684	0	0.22469
Male	40-64	European	0	Normalweight	0.4	6.829	1	1	0.859652	Infected	0.338	2.591	0	0.232288	InfectionFollowup	-4.238	1	-0.627364
Female	40-64	Other	0	Normalweight	0.693	7.109	1	1	4.16902	Infected	1.667	5.863	1	5.99598	Reinfection	-1.246	0	1.82696
Female	18-39	Melanesian	0	Obese	2.748	7.526	1	1	2.57898	Infected	6.643	4.062	1	4.40477	Reinfection	-3.464	0	1.82579
Male	18-39	Other	0	Obese	0.71	7.328	1	1	0.957148	Infected	0.215	2.568	0	0.293122	InfectionFollowup	-4.76	1	-0.664026
Female	40-64	Other	0	Normalweight	0.274	7.476	1	1	0.288565	Vaccinated	0.072	4	0	0.197747	VaccinatedFollowup	-3.476	1	-0.0908178
Female	18-39	Polynesian	0	Overweight	4.91	5.433	0	1	0.304112	Infected	5.394	4.113	1	0.339194	Reinfection	-1.32	0	0.035082
Male	18-39	Other	0	Normalweight	0.328	5.802	1	1	1.79448	Infected	2.038	4.175	1	1.31729	Reinfection	-1.627	0	-0.477194
Female	18-39	Polynesian	0	Normalweight	1.42	7.806	1	1	0.792052	Infected	4.849	5.9	1	1.12204	Reinfection	-1.906	0	0.329989
Male	18-39	Polynesian	1	Obese	0.181	6.756	1	1	0.960968	Vaccinated	0.443	2.449	0	0.287298	BreakthroughInfection	-4.307	1	-0.673669
Male	18-39	Other	0	Normalweight	0.793	7.57	1	1	1.67456	Infected	1.245	5.233	1	0.79417	Reinfection	-2.337	0	-0.88039
Female	18-39	European	0	Underweight	0.177	5.737	1	1	0.193053	Vaccinated	0.361	6.369	1	0.136898	BreakthroughInfection	0.632	0	-0.056155
Female	18-39	Other	0	Obese	2.757	7.199	1	1	0.837187	Infected	1.183	3.224	1	0.595473	InfectionFollowup	-3.975	0	-0.241715
Male	18-39	Other	0	Normalweight	0.482	6.684	1	1	1.41343	Infected	1.569	4.82	1	0.706221	Reinfection	-1.864	0	-0.707211
Female	≥65	Melanesian	1	Obese	0.273	7.352	1	1	1.96105	Vaccinated	1.499	6.127	1	1.45614	BreakthroughInfection	-1.225	0	-0.504905
Female	40-64	Other	1	Overweight	0.17	5.661	0	1	0.852812	Vaccinated	0.289	2.103	0	0	VaccinatedFollowup	-3.558	1	-0.852812
Female	18-39	Polynesian	0	Normalweight	1.001	7.113	1	1	1.31215	Infected	0.31	4.776	1	0.675578	InfectionFollowup	-2.337	0	-0.636572
Male	40-64	Other	0	Normalweight	0.645	7.641	1	1	1.15137	Infected	2.638	4.773	1	1.31319	Reinfection	-2.868	0	0.161817
Female	40-64	Other	0	Normalweight	4.186	6.421	1	1	1.84082	Infected	5.162	4.524	1	1.6829	Reinfection	-1.897	0	-0.15792
Male	40-64	Polynesian	1	Obese	0.19	7.25	1	1	3.76565	Vaccinated	0.11	5.589	1	1.90564	VaccinatedFollowup	-1.661	0	-1.86001
Female	40-64	Polynesian	0	Obese	2.608	6.829	1	1	0.690922	Infected	1.068	4.45	1	0.182505	InfectionFollowup	-2.379	0	-0.508417
Female	18-39	European	0	Normalweight	1.022	6.764	1	1	1.33277	Infected	3.64	4.404	1	0.71936	Reinfection	-2.36	0	-0.613411
Female	18-39	Other	0	Overweight	0.246	6.977	1	1	0.931178	Vaccinated	0.341	5.62	1	3.01184	BreakthroughInfection	-1.357	0	2.08066
Male	40-64	Other	0	Normalweight	0.253	6.351	1	1	1.38419	Vaccinated	0.068	3.556	0	0.829441	VaccinatedFollowup	-2.795	1	-0.554751
Male	40-64	Polynesian	1	Obese	0.224	6.998	1	1	2.27591	Vaccinated	0.738	4.839	1	6.9916	BreakthroughInfection	-2.159	0	4.71569
Female	18-39	Polynesian	0	Obese	1.165	6.537	1	1	0.438072	Infected	6.912	5.133	1	0.257143	Reinfection	-1.404	0	-0.18093
Male	40-64	Other	0	Overweight	0.101	6.402	1	1	1.4956	Vaccinated	2.394	6.086	1	2.40043	BreakthroughInfection	-0.316	0	0.904823
Female	40-64	Other	1	Obese	0.077	5.346	0	1	0.956456	Vaccinated	0.065	4.119	1	1.71178	VaccinatedFollowup	-1.227	0	0.755319
Male	40-64	Other	1	Overweight	0.149	4.771	0	0	0.949901	Vaccinated	0.354	5.701	1	0.563154	BreakthroughInfection	0.93	0	-0.386747
Male	18-39	Polynesian	0	Obese	0.468	7.059	1	1	0.990613	Infected	0.119	4.356	1	0.92636	InfectionFollowup	-2.703	0	-0.0642524
Female	40-64	Polynesian	0	Overweight	1.048	5.632	0	1	0.467621	Infected	7.755	6.165	1	0.532401	Reinfection	0.533	0	0.0647801
Female	40-64	European	0	Normalweight	0.113	6.324	1	1	1.49765	Vaccinated	0.503	5.13	1	1.94879	BreakthroughInfection	-1.194	0	0.45114
Female	40-64	Polynesian	0	Obese	2.969	6.722	1	1	0.780109	Infected	1.063	3.937	1	0.782831	InfectionFollowup	-2.785	0	0.0027213
Male	40-64	Melanesian	1	Overweight	0.492	5.664	0	1	0.939353	Infected	0.866	6.402	1	0.546628	Reinfection	0.738	0	-0.392725
Male	40-64	Other	1	Obese	0.609	6.654	1	1	0.0463667	Infected	7.188	5.044	1	0.127935	Reinfection	-1.61	0	0.0815681
Female	18-39	Other	0	Underweight	1.303	6.468	1	1	0.0264563	Infected	1.575	4.454	1	0.434543	Reinfection	-2.014	0	0.408086
Female	40-64	European	1	Overweight	0.345	5.905	1	1	2.17979	Infected	1.284	5.754	1	6.92105	Reinfection	-0.151	0	4.74126
Male	18-39	European	1	Normalweight	0.724	5.075	0	1	1.52865	Infected	0.31	5.169	1	0.788866	InfectionFollowup	0.094	0	-0.739781
Female	≥65	European	1	Obese	0.282	6.224	1	1	1.36525	Vaccinated	0.042	3.448	0	0.910337	VaccinatedFollowup	-2.776	1	-0.454913
Female	18-39	European	0	Obese	0.287	6.691	1	1	4.75851	Vaccinated	0.647	5.81	1	5.41475	BreakthroughInfection	-0.881	0	0.656246
Female	≥65	Other	1	Normalweight	0.305	5.782	1	1	0.686267	Infected	1.331	6.347	1	1.4728	Reinfection	0.565	0	0.786528
Female	18-39	Other	0	Normalweight	0.471	6.818	1	1	0.534144	Infected	0.916	3.166	1	0.0178996	Reinfection	-3.652	0	-0.516244
Male	40-64	Melanesian	0	Overweight	0.088	5.677	0	1	1.37202	Vaccinated	0.552	3.191	1	3.61446	BreakthroughInfection	-2.486	0	2.24244
Female	40-64	Other	0	Underweight	0.198	5.879	1	1	0.368427	Vaccinated	0.401	5.703	1	0.386546	BreakthroughInfection	-0.176	0	0.0181182
Male	40-64	European	1	Normalweight	0.282	6.697	1	1	5.28881	Vaccinated	0.154	6.019	1	6.15737	VaccinatedFollowup	-0.678	0	0.868556
Female	40-64	Polynesian	0	Obese	0.382	5.904	1	1	0.959492	Infected	1.793	5.485	1	1.53945	Reinfection	-0.419	0	0.579959
Male	40-64	Polynesian	1	Obese	0.5	6.39	1	1	0.64506	Infected	1.19	5.732	1	1.395	Reinfection	-0.658	0	0.749938
Female	18-39	Polynesian	0	Obese	0.281	6.789	1	1	0.601287	Vaccinated	1.383	5.972	1	0.945728	BreakthroughInfection	-0.817	0	0.344441
Female	18-39	Other	0	Overweight	0.093	6.672	1	1	4.50037	Vaccinated	0.083	3.529	1	3.52193	VaccinatedFollowup	-3.143	0	-0.978439
Male	18-39	Other	0	Obese	0.685	6.383	1	1	2.2152	Infected	0.277	4.81	1	0.946386	InfectionFollowup	-1.573	0	-1.26881
Female	40-64	Other	1	Obese	0.338	6.506	1	1	3.79765	Infected	0.276	3.681	0	3.44919	InfectionFollowup	-2.825	1	-0.348452
Female	40-64	Melanesian	1	Obese	0.172	6.661	1	1	0.288288	Vaccinated	4.646	6.122	1	1.1335	BreakthroughInfection	-0.539	0	0.845209
Female	40-64	Melanesian	1	Obese	0.715	6.322	1	1	0.711191	Infected	10.85	6.333	1	0.96578	Reinfection	0.011	0	0.254589
Male	40-64	Other	0	Obese	0.6	5.284	0	1	0.95413	Infected	0.102	3.078	0	3.00732	InfectionFollowup	-2.206	1	2.05319
Female	≥65	European	0	Normalweight	0.627	6.837	1	1	2.03565	Infected	1.878	5.418	1	3.02012	Reinfection	-1.419	0	0.98447
Female	18-39	Other	1	Underweight	1.21	6.518	1	1	1.30825	Infected	3.636	4.207	1	2.00854	Reinfection	-2.311	0	0.700294
Female	40-64	Other	0	Obese	0.834	5.637	0	1	0.508018	Infected	0.232	3.115	1	0.421963	InfectionFollowup	-2.522	0	-0.0860559
Male	40-64	Other	0	Obese	0.165	5.674	0	1	N/A	Vaccinated	0.072	2.132	1	N/A	VaccinatedFollowup	-3.542	0	N/A
Female	40-64	Other	1	Obese	0.24	6.348	1	1	2.23564	Vaccinated	0.116	2.767	0	3.12673	VaccinatedFollowup	-3.581	1	0.891094
Female	18-39	European	0	Overweight	0.095	6.342	1	1	0.703929	Vaccinated	0.739	5.978	1	1.19028	BreakthroughInfection	-0.364	0	0.486349
Female	18-39	European	0	Overweight	0.142	6.786	1	1	1.37348	Vaccinated	0.095	5.781	1	2.14985	VaccinatedFollowup	-1.005	0	0.776365
Female	40-64	Polynesian	0	Obese	0.127	5.363	0	1	0.547254	Vaccinated	0.522	3.678	1	0.34807	BreakthroughInfection	-1.685	0	-0.199184
Male	≥65	Other	1	Normalweight	1.161	6.853	1	1	0.754918	Infected	0.065	3.744	0	0.0491175	InfectionFollowup	-3.109	1	-0.7058
Male	18-39	Other	0	Normalweight	0.533	6.744	1	1	0.912532	Infected	0.248	4.618	1	0.660094	InfectionFollowup	-2.126	0	-0.252438
Female	40-64	European	1	Overweight	1.55	8.168	1	1	4.70423	Infected	0.814	5.598	1	8.45813	InfectionFollowup	-2.57	0	3.7539
Male	40-64	European	0	Overweight	0.369	5.23	0	1	1.02348	Infected	2.113	4.929	1	0.940524	Reinfection	-0.301	0	-0.0829532
Female	40-64	European	1	Overweight	0.442	7.54	1	1	9.50595	Infected	0.067	5.61	1	10.5725	InfectionFollowup	-1.93	0	1.06659
Female	18-39	Polynesian	1	Obese	0.594	6.309	1	1	0	Infected	3.51	5.262	1	0.108037	Reinfection	-1.047	0	0.108037
Female	40-64	Polynesian	0	Normalweight	0.623	6.681	1	1	1.46081	Infected	0.261	5.147	1	0.830167	InfectionFollowup	-1.534	0	-0.630645
Male	40-64	European	0	Overweight	1.533	6.62	1	1	4.33401	Infected	1.537	5.226	1	2.22321	Reinfection	-1.394	0	-2.11081
Female	40-64	Other	1	Underweight	0.28	5.992	1	1	1.04718	Vaccinated	0.07	2.482	0	1.28818	VaccinatedFollowup	-3.51	1	0.240997
Female	40-64	Other	0	Normalweight	0.257	4.978	0	1	1.78925	Vaccinated	0.74	4.79	1	2.65318	BreakthroughInfection	-0.188	0	0.863923
Female	18-39	Other	1	Obese	0.462	6.744	1	1	1.48038	Infected	3.683	6.103	1	2.71657	Reinfection	-0.641	0	1.23619
Female	40-64	Melanesian	0	Normalweight	1.04	5.132	0	1	2.62665	Infected	1.472	5.075	1	2.82143	Reinfection	-0.057	0	0.194785
Male	40-64	Polynesian	1	Obese	0.857	6.227	1	1	3.86787	Infected	1.389	6.067	1	6.8044	Reinfection	-0.16	0	2.93653
Female	40-64	Polynesian	1	Obese	0.384	6.307	1	1	1.49464	Infected	0.126	3.727	0	0.183677	InfectionFollowup	-2.58	1	-1.31096
Female	40-64	European	0	Normalweight	0.546	5.776	1	1	1.91425	Infected	0.8	5.362	1	2.85134	Reinfection	-0.414	0	0.937091
Female	40-64	Other	0	Normalweight	0.312	7.136	1	1	1.82188	Infected	1.612	6.47	1	3.42015	Reinfection	-0.666	0	1.59827
Female	40-64	Polynesian	1	Overweight	0.285	6.643	1	1	0.714493	Vaccinated	4.469	5.573	1	0	BreakthroughInfection	-1.07	0	-0.714493
Female	18-39	European	1	Obese	0.225	5.118	0	1	0.920643	Vaccinated	0.279	4.176	1	0	VaccinatedFollowup	-0.942	0	-0.920643
Male	18-39	Other	0	Obese	0.059	4.432	0	1	1.05912	Vaccinated	0.234	4.142	1	0	VaccinatedFollowup	-0.29	0	-1.05912
Male	40-64	European	1	Obese	0.426	6.102	1	1	4.10649	Infected	0.21	3.238	1	0.276054	InfectionFollowup	-2.864	0	-3.83044
Female	40-64	Other	0	Overweight	0.339	6.834	1	1	1.52894	Infected	1.227	6.051	1	2.21138	Reinfection	-0.783	0	0.682436
Female	40-64	European	1	Normalweight	0.155	6.058	1	1	0.317711	Vaccinated	0.074	2.391	0	0	VaccinatedFollowup	-3.667	1	-0.317711
Male	≥65	European	1	Overweight	0.297	6.678	1	1	1.00805	Vaccinated	0.104	6.021	1	1.09005	VaccinatedFollowup	-0.657	0	0.0820012
Male	18-39	Other	1	Obese	0.247	6.918	1	1	3.56609	Vaccinated	0.146	5.193	1	2.884	VaccinatedFollowup	-1.725	0	-0.682085
Female	18-39	Other	1	Normalweight	0.08	4.123	0	1	0.00637009	Vaccinated	0.9	5.772	1	0	BreakthroughInfection	1.649	0	-0.00637009
Female	18-39	European	0	Normalweight	0.093	5.972	1	1	0.692671	Vaccinated	0.072	2.2	0	0.383227	VaccinatedFollowup	-3.772	1	-0.309444
Female	40-64	Other	1	Obese	0.13	6.71	1	1	0.929901	Vaccinated	0.428	5.329	1	1.21429	BreakthroughInfection	-1.381	0	0.284393
Female	40-64	European	1	Underweight	0.957	3.677	0	0	N/A	Infected	0.847	1.817	0	N/A	InfectionFollowup	-1.86	0	N/A
Female	18-39	Polynesian	0	Obese	0.791	6.304	1	1	1.81862	Infected	8.561	7.206	1	1.49821	Reinfection	0.902	0	-0.320414
Female	18-39	Polynesian	0	Obese	2.719	6.703	1	1	0.343105	Infected	0.239	1.804	1	0.156447	InfectionFollowup	-4.899	0	-0.186658
Male	40-64	Other	0	Overweight	0.163	6.668	1	1	1.29333	Vaccinated	0.67	7.079	1	2.44656	BreakthroughInfection	0.411	0	1.15323
Female	40-64	Other	1	Overweight	0.716	5.47	0	1	0.695707	Infected	1.803	1.722	0	0.121093	Reinfection	-3.748	1	-0.574615
Female	40-64	European	0	Normalweight	0.264	4.417	0	0	0.163841	Vaccinated	0.851	6.583	1	0.206546	BreakthroughInfection	2.166	0	0.0427048
Female	≥65	Other	1	Overweight	0.118	7.402	1	1	1.37327	Vaccinated	0.081	5.501	1	0.84935	VaccinatedFollowup	-1.901	0	-0.523925
Male	≥65	European	1	Obese	0.272	6.024	1	1	0.351084	Vaccinated	0.055	2.868	0	0.0847994	VaccinatedFollowup	-3.156	1	-0.266285
Female	40-64	Other	0	Overweight	1.582	7.103	1	1	2.37867	Infected	1.027	5.442	1	1.52881	Reinfection	-1.661	0	-0.849864
Male	40-64	Other	0	Obese	1.726	7.426	1	1	1.09242	Infected	0.633	5.72	1	0.454822	InfectionFollowup	-1.706	0	-0.637595
Female	18-39	European	0	Normalweight	0.516	6.83	1	1	1.49565	Infected	1.554	5.988	1	2.09801	Reinfection	-0.842	0	0.602356
Male	18-39	Other	0	Obese	0.956	6.263	1	1	2.78861	Infected	8.324	6.5	1	1.08185	Reinfection	0.237	0	-1.70676
Male	40-64	Melanesian	0	Overweight	0.117	5.8	1	1	0.696771	Vaccinated	0.131	3.137	0	0.198526	VaccinatedFollowup	-2.663	1	-0.498245
Female	18-39	Other	0	Normalweight	0.179	5.309	0	1	0.418442	Vaccinated	0.215	3.678	1	0.132316	VaccinatedFollowup	-1.631	0	-0.286126
Female	≥65	European	1	Overweight	0.601	6.495	1	1	2.45304	Infected	0.097	5.648	1	2.92518	InfectionFollowup	-0.847	0	0.472143
Male	≥65	European	1	Overweight	0.311	5.958	1	1	1.28248	Infected	0.332	6.214	1	0.985034	InfectionFollowup	0.256	0	-0.297443
Male	40-64	European	1	Overweight	0.079	4.632	0	1	0.707176	Vaccinated	0.125	2.434	0	0.403021	VaccinatedFollowup	-2.198	1	-0.304155
Female	40-64	Polynesian	1	Overweight	0.202	5.805	1	1	1.23273	Vaccinated	0.409	3.91	1	0.412986	BreakthroughInfection	-1.895	0	-0.819747
Female	18-39	European	0	Overweight	0.656	5.967	1	1	0.76647	Infected	1.419	6.16	1	0.529024	Reinfection	0.193	0	-0.237446
Male	18-39	European	1	Normalweight	0.926	6.187	1	1	3.98924	Infected	0.595	2.167	1	0.652078	InfectionFollowup	-4.02	0	-3.33716
Male	40-64	Other	1	Normalweight	0.798	5.938	1	1	2.88835	Infected	0.718	6.513	1	4.58723	Reinfection	0.575	0	1.69888
Male	≥65	Other	0	Normalweight	0.769	5.876	1	1	6.68668	Infected	0.127	2.406	0	2.64004	InfectionFollowup	-3.47	1	-4.04664
Male	40-64	Other	1	Overweight	0.285	6.559	1	1	0.926461	Vaccinated	0.994	7.914	1	2.03332	BreakthroughInfection	1.355	0	1.10685
Female	40-64	Other	1	Overweight	0.154	7.168	1	1	0.514812	Vaccinated	0.525	6.633	1	0.533046	BreakthroughInfection	-0.535	0	0.018234
Female	≥65	European	1	Overweight	1.001	5.747	1	1	0.686462	Infected	1.562	3.24	1	0.18247	Reinfection	-2.507	0	-0.503992
Female	18-39	Polynesian	0	Overweight	0.779	6.247	1	1	1.11436	Infected	0.148	3.798	1	0.212556	InfectionFollowup	-2.449	0	-0.901807
Female	18-39	Other	1	Normalweight	0.212	6.301	1	1	0.873481	Vaccinated	1.494	4.737	1	0.161231	BreakthroughInfection	-1.564	0	-0.71225
Male	40-64	European	0	Obese	0.301	6.246	1	1	1.49278	Infected	0.138	5.698	1	1.44267	InfectionFollowup	-0.548	0	-0.0501108
Male	18-39	Other	0	Obese	0.925	6.365	1	1	2.28028	Infected	0.626	4.476	1	1.20819	InfectionFollowup	-1.889	0	-1.07209
Male	18-39	Other	0	Obese	0.155	5.505	0	1	1.53708	Vaccinated	0.285	3.791	1	1.07486	VaccinatedFollowup	-1.714	0	-0.462222
Male	18-39	Melanesian	0	Obese	1.348	5.224	0	1	1.23898	Infected	0.463	2.396	0	0.628292	InfectionFollowup	-2.828	1	-0.610683
Female	40-64	Other	1	Overweight	0.085	6.277	1	1	0.799826	Vaccinated	0.075	5.504	1	0.448622	VaccinatedFollowup	-0.773	0	-0.351204
Male	18-39	European	0	Normalweight	0.943	7.203	1	1	3.97223	Infected	0.5	6.243	1	3.72739	InfectionFollowup	-0.96	0	-0.244839
Male	≥65	Polynesian	1	Normalweight	0.254	4.233	0	0	N/A	Vaccinated	0.404	1.036	0	N/A	BreakthroughInfection	-3.197	0	N/A
Male	≥65	Other	1	Overweight	0.196	5.718	0	1	0.28445	Vaccinated	0.321	4.716	1	0.474889	BreakthroughInfection	-1.002	0	0.19044
Male	40-64	Other	0	Overweight	0.39	6.8	1	1	4.19	Infected	0.674	6.767	1	2.8693	Reinfection	-0.033	0	-1.32069
Male	40-64	European	0	Overweight	0.32	5.389	0	1	2.45909	Infected	1.715	6.344	1	0	Reinfection	0.955	0	-2.45909
Male	40-64	Melanesian	1	Obese	0.305	6.253	1	1	0.989699	Infected	0.387	5.197	1	0.345154	Reinfection	-1.056	0	-0.644545
Male	40-64	Other	0	Obese	0.446	7.107	1	1	2.54177	Infected	0.297	4.451	1	2.34144	InfectionFollowup	-2.656	0	-0.20033
Male	40-64	European	0	Normalweight	0.1	6.44	1	1	5.28612	Vaccinated	0.077	3.782	0	5.77023	VaccinatedFollowup	-2.658	1	0.484112
Female	40-64	Polynesian	0	Overweight	0.389	6.485	1	1	1.06745	Infected	2.209	6.278	1	1.20277	Reinfection	-0.207	0	0.135314
Male	≥65	Other	1	Overweight	0.562	5.543	0	1	1.56046	Infected	0.471	5.199	1	0.0948503	InfectionFollowup	-0.344	0	-1.46561
Male	40-64	Polynesian	1	Obese	0.654	5.489	0	1	0.426805	Infected	3.403	4.861	1	0.615954	Reinfection	-0.628	0	0.18915
Male	18-39	Other	0	Obese	0.14	5.788	1	1	2.52215	Vaccinated	0.767	6.623	1	4.31882	BreakthroughInfection	0.835	0	1.79667
Male	≥65	European	0	Overweight	0.186	5.293	0	1	1.70192	Vaccinated	0.254	2.779	0	0.219052	VaccinatedFollowup	-2.514	1	-1.48287
Female	40-64	Polynesian	1	Normalweight	0.381	6.63	1	1	0.227731	Infected	0.113	5.034	1	0	InfectionFollowup	-1.596	0	-0.227731
Female	40-64	Melanesian	1	Obese	0.145	4.987	0	1	0.27669	Vaccinated	0.163	2.264	0	0.220374	VaccinatedFollowup	-2.723	1	-0.056316
Female	18-39	Other	0	Normalweight	0.374	6.026	1	1	2.32962	Infected	2.983	4.514	1	1.24843	Reinfection	-1.512	0	-1.0812
Male	40-64	European	0	Normalweight	0.544	5.719	0	1	0.987701	Infected	0.71	6.396	1	0.670465	Reinfection	0.677	0	-0.317235
Male	40-64	European	0	Normalweight	0.239	6.141	1	1	1.41435	Vaccinated	0.044	4.152	0	0.453892	VaccinatedFollowup	-1.989	1	-0.960461
Female	40-64	European	0	Overweight	0.157	5.608	0	1	1.99891	Vaccinated	0.094	2.824	1	0.611606	VaccinatedFollowup	-2.784	0	-1.3873
Female	40-64	Other	1	Normalweight	0.549	5.531	0	1	0.13457	Infected	0.925	5.406	1	0.090767	Reinfection	-0.125	0	-0.0438031
Male	40-64	Polynesian	0	Obese	0.114	5.507	0	1	0.629839	Vaccinated	0.101	2.089	0	0.651377	VaccinatedFollowup	-3.418	1	0.0215377
Female	40-64	European	1	Normalweight	0.077	5.635	0	1	5.16184	Vaccinated	0.073	4.497	0	3.83685	VaccinatedFollowup	-1.138	1	-1.32499
Male	≥65	Other	1	Overweight	0.513	5.983	1	1	2.0649	Infected	0.509	5.577	1	0.708974	Reinfection	-0.406	0	-1.35592
Female	40-64	Polynesian	1	Obese	0.711	4.96	0	1	6.31975	Infected	0.549	2.671	1	5.06273	InfectionFollowup	-2.289	0	-1.25702
Male	40-64	Other	1	Obese	1.411	5.861	1	1	7.2743	Infected	6.257	5.372	1	7.95107	Reinfection	-0.489	0	0.676776
Male	40-64	Melanesian	0	Obese	1.782	7.085	1	1	3.1734	Infected	1.493	4.453	1	0.871379	InfectionFollowup	-2.632	0	-2.30203
Male	40-64	Polynesian	0	Normalweight	0.32	6.146	1	1	1.47287	Infected	1.987	5.585	1	1.76767	Reinfection	-0.561	0	0.2948
Male	18-39	Melanesian	0	Normalweight	0.572	5.356	0	1	0.454942	Infected	1.454	3.117	1	0.359579	Reinfection	-2.239	0	-0.0953634
Female	40-64	Polynesian	0	Normalweight	2.299	6.496	1	1	0.471813	Infected	1.65	5.051	1	0.481457	InfectionFollowup	-1.445	0	0.00964385
Male	18-39	Other	0	Normalweight	0.072	4.944	0	1	2.62208	Vaccinated	0.422	4.666	1	2.59619	BreakthroughInfection	-0.278	0	-0.0258997
Female	18-39	Melanesian	0	Normalweight	0.066	6.079	1	1	0.2118	Vaccinated	0.994	6.153	1	0.102273	BreakthroughInfection	0.074	0	-0.109527
Male	40-64	Melanesian	1	Obese	0.833	6.525	1	1	0.933679	Infected	0.846	5.242	1	0.500948	Reinfection	-1.283	0	-0.432731
Female	18-39	Other	0	Overweight	0.623	5.664	0	1	2.19397	Infected	1.653	6.639	1	3.02786	Reinfection	0.975	0	0.833885
Male	18-39	Other	0	Obese	0.17	5.417	0	1	0.371367	Vaccinated	0.261	6.658	1	0.783549	VaccinatedFollowup	1.241	0	0.412182
Female	≥65	Polynesian	1	Overweight	1.812	5.378	0	1	4.59719	Infected	0.916	3.181	1	4.32438	InfectionFollowup	-2.197	0	-0.272803
Male	18-39	Other	1	Normalweight	0.161	6.105	1	1	0.853582	Vaccinated	0.942	6.189	1	0.266265	BreakthroughInfection	0.084	0	-0.587317
Male	18-39	Melanesian	1	Overweight	2.651	6.263	1	1	0.75801	Infected	1.5	5.483	1	0.0402272	InfectionFollowup	-0.78	0	-0.717782
Female	40-64	Other	0	Overweight	0.095	5.545	0	1	0.983063	Vaccinated	0.107	3.367	1	0.156255	VaccinatedFollowup	-2.178	0	-0.826808
Female	40-64	Polynesian	1	Obese	1.264	6.217	1	1	1.24342	Infected	1.369	4.481	1	0.444099	Reinfection	-1.736	0	-0.799325
Female	40-64	Other	1	Obese	0.432	5.147	0	1	0.790991	Infected	0.558	2.927	0	2.43059	Reinfection	-2.22	1	1.6396
Male	40-64	Polynesian	0	Obese	1.31	5.798	1	0	0.125054	Infected	2.505	3.685	0	0	Reinfection	-2.113	0	-0.125054
Male	40-64	European	1	Overweight	0.13	5.77	1	1	1.10084	Vaccinated	0.149	2.873	0	0.289726	VaccinatedFollowup	-2.897	1	-0.811112
Female	18-39	European	0	Normalweight	0.076	5.893	1	1	3.1651	Vaccinated	0.105	4.178	1	3.86267	VaccinatedFollowup	-1.715	0	0.697575
Female	18-39	Polynesian	0	Obese	0.747	6.54	1	1	0.187631	Infected	0.453	4.171	1	0.183629	InfectionFollowup	-2.369	0	-0.0040021
Male	≥65	Other	1	Overweight	0.274	5.521	0	1	0.651263	Vaccinated	1.102	6.138	1	0.676314	BreakthroughInfection	0.617	0	0.0250513
Female	18-39	Other	1	Obese	0.708	6.381	1	1	0.615077	Infected	4.822	4.636	1	0.192669	Reinfection	-1.745	0	-0.422408
Female	18-39	Melanesian	0	Normalweight	0.305	6.083	1	1	0.996292	Infected	9.254	4.503	1	0.870637	Reinfection	-1.58	0	-0.125655
Female	18-39	Melanesian	1	Overweight	2.017	4.603	0	1	0.522712	Infected	0.7	2.45	1	0.311699	InfectionFollowup	-2.153	0	-0.211012
Female	18-39	Melanesian	0	Obese	1.382	6.211	1	1	0.745989	Infected	7.211	4.822	1	0.340576	Reinfection	-1.389	0	-0.405413
Male	18-39	European	0	Normalweight	0.112	6.321	1	1	1.34247	Vaccinated	0.368	5.087	1	0.713701	BreakthroughInfection	-1.234	0	-0.628766
Male	18-39	Melanesian	0	Overweight	0.206	6.188	1	1	2.05818	Vaccinated	2.089	6.41	1	2.24843	BreakthroughInfection	0.222	0	0.190246
Female	40-64	European	0	Normalweight	0.052	4.656	0	1	0.768136	Vaccinated	1.422	5.689	1	1.22419	BreakthroughInfection	1.033	0	0.456053
Female	18-39	Polynesian	0	Obese	0.869	6.366	1	1	0.696436	Infected	8.718	5.9	1	0.701969	Reinfection	-0.466	0	0.00553305
Male	40-64	Other	0	Obese	0.162	6.052	1	1	0.607163	Vaccinated	0.339	4.977	1	1.34358	BreakthroughInfection	-1.075	0	0.736417
Female	≥65	Other	1	Normalweight	0.107	6.264	1	1	0.270295	Vaccinated	0.112	2.456	0	0	VaccinatedFollowup	-3.808	1	-0.270295
Male	40-64	Other	0	Overweight	0.477	6.358	1	1	0.907973	Infected	1.17	5.572	1	0.746792	Reinfection	-0.786	0	-0.161182
Female	18-39	Polynesian	0	Obese	0.768	7.446	1	1	1.15965	Infected	1.749	4.963	1	1.88053	Reinfection	-2.483	0	0.72088
Female	≥65	Melanesian	1	Obese	0.783	6.142	1	1	0.307509	Infected	2.789	4.607	1	0.159653	Reinfection	-1.535	0	-0.147857
Male	18-39	Melanesian	0	Normalweight	2.912	5.405	0	1	4.37312	Infected	0.882	2.816	1	2.09978	InfectionFollowup	-2.589	0	-2.27334
Male	18-39	Polynesian	0	Overweight	0.438	6.826	1	1	0.601887	Infected	0.649	4.189	1	0.680586	Reinfection	-2.637	0	0.0786994
Female	40-64	Melanesian	0	Obese	6.731	6.421	1	1	1.54358	Infected	2.186	4.365	1	1.2377	InfectionFollowup	-2.056	0	-0.305884
Female	40-64	European	1	Obese	0.069	5.939	1	1	0.320931	Vaccinated	0.395	6.275	1	0	BreakthroughInfection	0.336	0	-0.320931
Female	≥65	Melanesian	0	Overweight	0.947	6.071	1	1	1.29248	Infected	0.757	3.409	1	0	InfectionFollowup	-2.662	0	-1.29248
Male	≥65	European	0	Normalweight	0.23	5.412	0	1	4.5222	Vaccinated	0.541	1.986	0	1.27262	BreakthroughInfection	-3.426	1	-3.24958
Female	18-39	Other	0	Overweight	0.223	5.671	0	1	1.48884	Vaccinated	0.125	2.786	1	1.2772	VaccinatedFollowup	-2.885	0	-0.211642

## Sheet: D3.6
Gender	Ageclass	Community	Comorbidities	BMIclass	AntiN	AntiS	Slevel≥5,737AU	Neutra	InfectionStatus	StudyPeriod
Male	18-39	Melanesian	0	Obese	0.214	5.786	1	1	0	March-July
Female	40-64	European	0	Overweight	1.49	5.858	1	1	1	August-September
Male	40-64	Other	0	Overweight	0.069	3.055	0	0	1	August-September
Male	40-64	Other	0	Normalweight	0.395	4.468	0	1	1	August-September
Female	40-64	Other	0	Normalweight	0.309	5.193	0	1	1	March-July
Male	40-64	Other	0	Normalweight	0.968	5.635	0	1	1	March-July
Male	40-64	Melanesian	0	Normalweight	0.1	1.96	0	0	0	March-July
Male	40-64	Polynesian	0	Normalweight	0.09	4.389	0	0	0	March-July
Male	40-64	European	1	Overweight	0.27	2.225	0	0	0	March-July
Female	40-64	European	1	Obese	2.048	6.302	1	1	1	March-July
Male	18-39	Other	0	Obese	0.441	3.976	0	1	1	March-July
Male	≥65	European	1	Overweight	0.453	3.097	0	1	1	March-July
Female	≥65	European	1	Normalweight	0.057	3.99	0	1	1	March-July
Female	≥65	Melanesian	1	Obese	0.08	4.693	0	1	1	August-September
Female	≥65	European	1	Overweight	0.355	5.532	0	1	1	March-July
Male	40-64	European	1	Normalweight	0.091	2.955	0	1	1	March-July
Female	40-64	Melanesian	1	Obese	0.824	4.37	0	1	1	August-September
Female	40-64	Polynesian	0	Overweight	0.825	5.368	0	1	1	March-July
Male	40-64	Other	1	Obese	0.073	2.799	0	0	1	March-July
Male	≥65	European	1	Overweight	0.052	3.059	0	0	0	March-July
Male	18-39	Other	0	Obese	0.559	6.106	1	1	1	August-September
Male	≥65	Melanesian	1	Obese	0.84	3.099	0	0	1	March-July
Female	18-39	Other	1	Obese	7.209	6.105	1	1	1	March-July
Female	18-39	Melanesian	1	Obese	0.568	3.846	0	1	1	March-July
Female	40-64	Polynesian	1	Obese	1.432	5.107	0	1	1	August-September
Female	18-39	Other	1	Normalweight	0.45	3.414	0	1	1	August-September
Female	40-64	European	0	Underweight	0.038	2.258	0	1	0	August-September
Female	≥65	Other	1	Obese	1.295	5.049	0	1	1	August-September
Female	40-64	European	0	Normalweight	0.075	4.421	0	1	0	August-September
Female	≥65	Other	1	Normalweight	0.87	5.886	1	1	1	August-September
Male	18-39	Polynesian	0	Obese	2.461	6.04	1	1	1	August-September
Male	18-39	Other	1	Obese	0.252	4.753	0	1	1	August-September
Female	≥65	Melanesian	0	Overweight	1.825	5.862	1	1	1	August-September
Female	18-39	European	0	Normalweight	0.23	4.671	0	1	1	August-September
Male	40-64	European	0	Normalweight	0.338	2.591	0	0	1	August-September
Female	40-64	Other	0	Normalweight	1.667	5.863	1	1	1	August-September
Female	40-64	Melanesian	0	Overweight	0.768	6.542	1	1	1	August-September
Female	18-39	Melanesian	0	Obese	6.643	4.062	0	1	1	August-September
Male	18-39	Other	0	Obese	0.215	2.568	0	0	1	August-September
Female	40-64	Other	0	Normalweight	0.072	4	0	0	0	August-September
Female	18-39	Polynesian	0	Overweight	5.394	4.113	0	1	1	August-September
Male	18-39	Other	0	Normalweight	2.038	4.175	0	1	1	August-September
Female	18-39	Polynesian	0	Normalweight	4.849	5.9	1	1	1	March-July
Female	40-64	Polynesian	1	Obese	0.298	1.802	0	1	0	August-September
Male	18-39	Polynesian	1	Obese	0.443	2.449	0	0	1	August-September
Male	18-39	Other	0	Normalweight	1.245	5.233	0	1	1	August-September
Female	18-39	European	0	Underweight	0.361	6.369	1	1	1	August-September
Female	18-39	Other	0	Obese	1.183	3.224	0	1	1	August-September
Male	18-39	Other	0	Normalweight	1.569	4.82	0	1	1	August-September
Female	≥65	Melanesian	1	Obese	1.499	6.127	1	1	1	August-September
Female	40-64	Other	1	Overweight	0.289	2.103	0	0	0	August-September
Male	18-39	Polynesian	0	Obese	0.239	4.686	0	1	0	August-September
Female	18-39	Polynesian	0	Normalweight	0.31	4.776	0	1	1	March-July
Male	40-64	Other	0	Normalweight	2.638	4.773	0	1	1	August-September
Male	40-64	Melanesian	0	Overweight	0.863	6.999	1	1	1	March-July
Female	40-64	Other	0	Normalweight	5.162	4.524	0	1	1	August-September
Male	40-64	Polynesian	1	Obese	0.11	5.589	0	1	0	March-July
Female	40-64	Polynesian	0	Obese	1.068	4.45	0	1	1	August-September
Female	18-39	European	0	Normalweight	3.64	4.404	0	1	1	March-July
Female	18-39	Other	0	Overweight	0.341	5.62	0	1	1	August-September
Male	40-64	Other	0	Normalweight	0.068	3.556	0	0	0	August-September
Male	40-64	Polynesian	1	Obese	0.738	4.839	0	1	1	August-September
Female	18-39	Polynesian	0	Obese	6.912	5.133	0	1	1	August-September
Male	40-64	Other	0	Overweight	2.394	6.086	1	1	1	March-July
Female	40-64	Other	1	Obese	0.065	4.119	0	1	0	August-September
Male	40-64	Other	1	Overweight	0.354	5.701	0	1	1	August-September
Male	18-39	Polynesian	0	Obese	0.119	4.356	0	1	1	August-September
Female	40-64	Polynesian	0	Overweight	7.755	6.165	1	1	1	March-July
Female	40-64	European	0	Normalweight	0.503	5.13	0	1	1	August-September
Female	40-64	Polynesian	0	Obese	1.063	3.937	0	1	1	August-September
Male	40-64	Melanesian	1	Overweight	0.866	6.402	1	1	1	August-September
Male	40-64	Other	1	Obese	7.188	5.044	0	1	1	August-September
Female	18-39	Other	0	Underweight	1.575	4.454	0	1	1	August-September
Female	40-64	European	1	Overweight	1.284	5.754	1	1	1	August-September
Male	18-39	European	1	Normalweight	0.31	5.169	0	1	1	August-September
Female	≥65	Polynesian	1	Obese	0.673	5.509	0	1	1	August-September
Female	≥65	European	1	Obese	0.042	3.448	0	0	0	August-September
Female	18-39	European	0	Obese	0.647	5.81	1	1	1	August-September
Female	≥65	Other	1	Normalweight	1.331	6.347	1	1	1	August-September
Male	40-64	Other	0	Overweight	1.016	5.747	1	1	1	August-September
Female	18-39	Other	0	Normalweight	0.916	3.166	0	1	1	August-September
Male	40-64	Melanesian	0	Overweight	0.552	3.191	0	1	1	August-September
Female	40-64	Other	0	Underweight	0.401	5.703	0	1	1	August-September
Male	40-64	European	1	Normalweight	0.154	6.019	1	1	0	August-September
Female	40-64	Polynesian	0	Obese	1.793	5.485	0	1	1	August-September
Male	40-64	Polynesian	1	Obese	1.19	5.732	0	1	1	August-September
Male	18-39	Polynesian	0	Obese	0.805	3.313	0	1	1	August-September
Female	18-39	Polynesian	0	Obese	1.383	5.972	1	1	1	August-September
Female	18-39	Other	0	Overweight	0.083	3.529	0	1	0	August-September
Male	18-39	Other	0	Obese	0.277	4.81	0	1	1	August-September
Female	40-64	Other	1	Obese	0.276	3.681	0	0	1	August-September
Female	40-64	Melanesian	0	Overweight	0.373	2.091	0	1	1	August-September
Female	40-64	Melanesian	1	Obese	4.646	6.122	1	1	1	August-September
Female	40-64	Melanesian	1	Obese	10.85	6.333	1	1	1	August-September
Male	40-64	Other	0	Obese	0.102	3.078	0	0	1	August-September
Female	≥65	European	0	Normalweight	1.878	5.418	0	1	1	August-September
Female	18-39	Other	1	Underweight	3.636	4.207	0	1	1	August-September
Female	40-64	Other	0	Obese	0.232	3.115	0	1	1	August-September
Male	40-64	Other	0	Obese	0.072	2.132	0	1	0	August-September
Female	40-64	Other	1	Obese	0.116	2.767	0	0	0	August-September
Female	18-39	European	0	Overweight	0.739	5.978	1	1	1	August-September
Female	18-39	European	0	Overweight	0.095	5.781	1	1	0	August-September
Female	40-64	Polynesian	0	Obese	0.522	3.678	0	1	1	August-September
Male	≥65	Other	1	Normalweight	0.065	3.744	0	0	1	August-September
Male	18-39	Other	0	Normalweight	0.248	4.618	0	1	1	August-September
Female	40-64	European	1	Overweight	0.814	5.598	0	1	1	August-September
Male	40-64	European	0	Overweight	2.113	4.929	0	1	1	August-September
Female	40-64	European	1	Overweight	0.067	5.61	0	1	1	August-September
Female	18-39	Polynesian	1	Obese	3.51	5.262	0	1	1	March-July
Female	40-64	Polynesian	0	Normalweight	0.261	5.147	0	1	1	August-September
Male	40-64	European	0	Overweight	1.537	5.226	0	1	1	August-September
Female	40-64	Other	1	Underweight	0.07	2.482	0	0	0	August-September
Female	40-64	Other	0	Normalweight	0.74	4.79	0	1	1	August-September
Female	18-39	Other	1	Obese	3.683	6.103	1	1	1	August-September
Female	40-64	Melanesian	0	Normalweight	1.472	5.075	0	1	1	August-September
Male	40-64	Other	0	Obese	1.247	5.997	1	1	1	August-September
Male	40-64	Polynesian	1	Obese	1.389	6.067	1	1	1	August-September
Female	40-64	Polynesian	1	Obese	0.126	3.727	0	0	1	August-September
Female	40-64	European	0	Normalweight	0.8	5.362	0	1	1	August-September
Female	40-64	Other	0	Normalweight	1.612	6.47	1	1	1	August-September
Female	40-64	Polynesian	1	Overweight	4.469	5.573	0	1	1	August-September
Female	18-39	European	1	Obese	0.279	4.176	0	1	0	August-September
Male	18-39	Other	0	Obese	0.234	4.142	0	1	0	August-September
Male	40-64	European	1	Obese	0.21	3.238	0	1	1	August-September
Female	40-64	Other	0	Overweight	1.227	6.051	1	1	1	August-September
Female	40-64	European	1	Normalweight	0.074	2.391	0	0	0	August-September
Male	≥65	European	1	Overweight	0.104	6.021	1	1	0	August-September
Male	18-39	Other	1	Obese	0.146	5.193	0	1	0	August-September
Female	18-39	Other	1	Normalweight	0.9	5.772	1	1	1	August-September
Female	18-39	European	0	Normalweight	0.072	2.2	0	0	0	August-September
Female	40-64	Other	1	Obese	0.428	5.329	0	1	1	August-September
Male	40-64	Melanesian	0	Obese	0.258	3.757	0	1	0	August-September
Female	≥65	Melanesian	0	Overweight	0.223	3.858	0	1	0	August-September
Female	40-64	European	1	Underweight	0.847	1.817	0	0	1	August-September
Female	18-39	Polynesian	0	Obese	8.561	7.206	1	1	1	August-September
Female	18-39	Polynesian	0	Obese	0.239	1.804	0	1	1	August-September
Male	40-64	Other	0	Overweight	0.67	7.079	1	1	1	August-September
Female	40-64	Other	1	Overweight	1.803	1.722	0	0	1	August-September
Female	40-64	European	0	Normalweight	0.851	6.583	1	1	1	August-September
Female	18-39	Melanesian	1	Obese	0.53	4.913	0	1	1	August-September
Female	≥65	Other	1	Overweight	0.081	5.501	0	1	0	August-September
Male	≥65	European	1	Obese	0.055	2.868	0	0	0	August-September
Female	40-64	Other	0	Overweight	1.027	5.442	0	1	1	August-September
Male	40-64	Other	0	Obese	0.633	5.72	0	1	1	August-September
Female	18-39	European	0	Normalweight	1.554	5.988	1	1	1	August-September
Male	18-39	Other	0	Obese	8.324	6.5	1	1	1	August-September
Male	40-64	Melanesian	0	Overweight	0.131	3.137	0	0	0	August-September
Female	18-39	Other	0	Normalweight	0.215	3.678	0	1	0	August-September
Female	≥65	European	1	Overweight	0.097	5.648	0	1	1	August-September
Male	≥65	European	1	Overweight	0.332	6.214	1	1	1	August-September
Male	40-64	European	1	Overweight	0.125	2.434	0	0	0	August-September
Female	18-39	Melanesian	1	Obese	0.343	5.905	1	1	1	August-September
Female	40-64	Polynesian	1	Overweight	0.409	3.91	0	1	1	August-September
Female	18-39	European	0	Overweight	1.419	6.16	1	1	1	August-September
Male	18-39	European	1	Normalweight	0.595	2.167	0	1	1	August-September
Male	40-64	Other	1	Normalweight	0.718	6.513	1	1	1	August-September
Male	≥65	Other	0	Normalweight	0.127	2.406	0	0	1	August-September
Male	40-64	Other	1	Overweight	0.994	7.914	1	1	1	August-September
Female	40-64	Other	1	Overweight	0.525	6.633	1	1	1	August-September
Male	18-39	European	0	Overweight	0.911	6.107	1	1	1	August-September
Female	40-64	Melanesian	1	Obese	0.303	1.764	0	1	1	August-September
Female	≥65	European	1	Overweight	1.562	3.24	0	1	1	August-September
Female	18-39	Polynesian	0	Overweight	0.148	3.798	0	1	1	August-September
Female	18-39	Other	1	Normalweight	1.494	4.737	0	1	1	August-September
Male	40-64	Melanesian	0	Normalweight	2.365	4.354	0	1	1	August-September
Male	40-64	European	0	Obese	0.138	5.698	0	1	1	August-September
Male	18-39	Other	0	Obese	0.626	4.476	0	1	1	August-September
Male	18-39	Other	0	Obese	0.285	3.791	0	1	0	August-September
Male	18-39	Melanesian	0	Obese	0.463	2.396	0	0	1	August-September
Female	40-64	Other	1	Overweight	0.075	5.504	0	1	0	August-September
Male	18-39	European	0	Normalweight	0.5	6.243	1	1	1	August-September
Female	18-39	Polynesian	0	Obese	0.47	4.092	0	1	1	August-September
Male	≥65	Polynesian	1	Normalweight	0.404	1.036	0	0	1	August-September
Male	≥65	Other	1	Overweight	0.321	4.716	0	1	1	August-September
Male	40-64	Other	0	Overweight	0.674	6.767	1	1	1	August-September
Male	40-64	European	0	Overweight	1.715	6.344	1	1	1	August-September
Male	40-64	Melanesian	1	Obese	0.387	5.197	0	1	1	August-September
Male	40-64	Other	0	Obese	0.297	4.451	0	1	1	August-September
Male	40-64	European	0	Normalweight	0.077	3.782	0	0	0	August-September
Female	40-64	Polynesian	0	Overweight	2.209	6.278	1	1	1	August-September
Male	≥65	Other	1	Overweight	0.471	5.199	0	1	1	August-September
Male	40-64	Polynesian	1	Obese	3.403	4.861	0	1	1	August-September
Male	18-39	Other	0	Obese	0.767	6.623	1	1	1	August-September
Male	≥65	European	0	Overweight	0.254	2.779	0	0	0	August-September
Female	40-64	Polynesian	1	Normalweight	0.113	5.034	0	1	1	August-September
Female	40-64	Melanesian	1	Obese	0.163	2.264	0	0	0	August-September
Female	18-39	Other	0	Normalweight	2.983	4.514	0	1	1	August-September
Male	40-64	European	0	Normalweight	0.71	6.396	1	1	1	August-September
Male	40-64	European	0	Normalweight	0.044	4.152	0	0	0	August-September
Female	40-64	European	0	Overweight	0.094	2.824	0	1	0	August-September
Female	18-39	Melanesian	0	Normalweight	2.603	3.843	0	1	1	August-September
Female	40-64	Other	1	Normalweight	0.925	5.406	0	1	1	August-September
Male	40-64	Polynesian	0	Obese	0.101	2.089	0	0	0	August-September
Female	40-64	European	1	Normalweight	0.073	4.497	0	0	0	August-September
Male	≥65	Other	1	Overweight	0.509	5.577	0	1	1	August-September
Female	40-64	Polynesian	1	Obese	0.549	2.671	0	1	1	August-September
Male	40-64	Other	1	Obese	6.257	5.372	0	1	1	August-September
Male	40-64	Melanesian	0	Obese	1.493	4.453	0	1	1	August-September
Male	40-64	Polynesian	0	Normalweight	1.987	5.585	0	1	1	August-September
Male	18-39	Melanesian	0	Normalweight	1.454	3.117	0	1	1	August-September
Female	40-64	Polynesian	0	Normalweight	1.65	5.051	0	1	1	August-September
Male	18-39	Other	0	Normalweight	0.422	4.666	0	1	1	August-September
Female	18-39	Melanesian	0	Normalweight	0.994	6.153	1	1	1	August-September
Male	40-64	Melanesian	1	Obese	0.846	5.242	0	1	1	August-September
Female	40-64	Melanesian	0	Obese	4.998	3.65	0	1	1	August-September
Female	18-39	Other	0	Overweight	1.653	6.639	1	1	1	August-September
Male	18-39	Other	0	Obese	0.261	6.658	1	1	0	August-September
Female	≥65	Polynesian	1	Overweight	0.916	3.181	0	1	1	August-September
Male	40-64	European	0	Normalweight	0.081	3.479	0	0	0	March-July
Male	18-39	Other	1	Normalweight	0.942	6.189	1	1	1	August-September
Male	18-39	Melanesian	1	Overweight	1.5	5.483	0	1	1	August-September
Female	40-64	Other	0	Overweight	0.107	3.367	0	1	0	August-September
Female	40-64	Polynesian	1	Obese	1.369	4.481	0	1	1	August-September
Female	40-64	Other	1	Obese	0.558	2.927	0	0	1	August-September
Male	40-64	Polynesian	0	Obese	2.505	3.685	0	0	1	August-September
Female	18-39	Other	1	Obese	0.874	6.614	1	1	1	August-September
Male	40-64	European	1	Overweight	0.149	2.873	0	0	0	August-September
Female	18-39	European	0	Normalweight	0.105	4.178	0	1	0	August-September
Female	18-39	Melanesian	0	Obese	1.422	3.68	0	1	1	August-September
Male	18-39	Other	0	Obese	1.789	2.66	0	1	1	August-September
Female	18-39	Polynesian	0	Obese	0.453	4.171	0	1	1	August-September
Male	≥65	Other	1	Overweight	1.102	6.138	1	1	1	August-September
Female	18-39	Other	1	Obese	4.822	4.636	0	1	1	August-September
Female	18-39	Melanesian	0	Normalweight	9.254	4.503	0	1	1	August-September
Female	18-39	Melanesian	1	Overweight	0.7	2.45	0	1	1	August-September
Female	18-39	Melanesian	0	Obese	7.211	4.822	0	1	1	August-September
Female	40-64	Other	0	Overweight	1.234	5.345	0	1	1	August-September
Male	18-39	European	0	Normalweight	0.368	5.087	0	1	1	August-September
Male	18-39	Melanesian	0	Overweight	2.089	6.41	1	1	1	August-September
Male	18-39	Other	0	Overweight	5.059	5.723	0	1	1	August-September
Female	40-64	European	0	Normalweight	1.422	5.689	0	1	1	August-September
Female	18-39	Polynesian	0	Obese	8.718	5.9	1	1	1	August-September
Male	40-64	Other	0	Obese	0.339	4.977	0	1	1	August-September
Female	18-39	Melanesian	1	Obese	0.338	4.872	0	1	1	August-September
Female	≥65	Melanesian	1	Overweight	1.043	3.557	0	1	1	August-September
Female	≥65	Other	1	Normalweight	0.112	2.456	0	0	0	August-September
Male	40-64	European	1	Overweight	0.047	5.701	0	1	0	March-July
Female	40-64	European	0	Normalweight	0.419	2.719	0	0	1	March-July
Male	40-64	Other	0	Overweight	1.17	5.572	0	1	1	August-September
Female	18-39	Polynesian	0	Obese	1.749	4.963	0	1	1	August-September
Female	≥65	Melanesian	1	Obese	2.789	4.607	0	1	1	August-September
Male	18-39	Melanesian	0	Normalweight	0.882	2.816	0	1	1	August-September
Male	18-39	Polynesian	0	Overweight	0.649	4.189	0	1	1	August-September
Female	40-64	Melanesian	0	Obese	2.186	4.365	0	1	1	August-September
Female	40-64	European	1	Obese	0.395	6.275	1	1	1	August-September
Female	≥65	Melanesian	0	Overweight	0.757	3.409	0	1	1	August-September
Male	≥65	European	0	Normalweight	0.541	1.986	0	0	1	August-September
Male	18-39	European	0	Normalweight	0.064	3.299	0	0	0	March-July
Male	18-39	European	1	Normalweight	0.534	3.742	0	0	1	March-July
Male	40-64	European	0	Overweight	0.144	5.929	1	1	0	March-July
Female	40-64	European	1	Overweight	0.07	2.225	0	0	0	March-July
Male	≥65	European	1	Overweight	0.364	6.091	1	0	1	March-July
Female	40-64	Melanesian	1	Overweight	0.245	3.964	0	0	0	March-July
Female	≥65	European	1	Normalweight	0.419	5.16	0	0	1	March-July
Male	≥65	European	1	Normalweight	0.189	4.209	0	0	0	March-July
Male	≥65	European	0	Overweight	0.554	2.194	0	0	1	March-July
Female	≥65	European	1	Normalweight	0.129	4.474	0	1	0	March-July
Female	18-39	Other	0	Overweight	0.125	2.786	0	1	0	August-September
Male	40-64	European	1	Overweight	0.041	1.959	0	0	0	March-July
Male	≥65	European	1	Normalweight	0.052	2.826	0	0	0	March-July
Male	≥65	Melanesian	1	Obese	0.736	3.154	0	0	1	March-July
Female	≥65	European	1	Normalweight	0.256	5.252	0	1	0	March-July
Female	40-64	European	1	Obese	0.202	3.965	0	1	0	March-July
Male	≥65	European	1	Normalweight	0.088	3.326	0	0	0	March-July
Male	40-64	Other	0	Obese	1.381	5.856	1	1	1	March-July
Female	40-64	Melanesian	0	Normalweight	0.389	5.334	0	1	1	March-July
Male	40-64	Melanesian	1	Obese	0.307	5.718	0	1	1	March-July
Female	18-39	Melanesian	0	Obese	1.057	2.08	0	0	1	August-September
Female	18-39	European	0	Normalweight	2.051	5.968	1	1	1	March-July
Male	40-64	Melanesian	0	Obese	1.071	3.502	0	0	1	August-September
Female	40-64	Melanesian	1	Obese	0.161	3.974	0	1	0	March-July
Male	40-64	Melanesian	0	Obese	0.235	2.962	0	1	0	August-September
Male	≥65	Melanesian	1	Obese	1.379	6.694	1	1	1	March-July
Male	40-64	Melanesian	1	Overweight	0.243	6.574	1	1	0	March-July
Male	≥65	Melanesian	1	Obese	0.307	5.682	0	1	1	August-September
Male	≥65	Melanesian	1	Overweight	4.003	6.151	1	1	1	March-July
Male	≥65	Polynesian	1	Normalweight	0.333	5.849	1	1	1	March-July
Female	40-64	Polynesian	1	Obese	0.128	4.847	0	1	0	March-July
Female	≥65	Melanesian	0	Overweight	0.787	5.886	1	1	1	March-July
Female	≥65	Melanesian	1	Overweight	0.337	6.229	1	1	1	March-July
Male	≥65	Melanesian	1	Obese	0.758	6.363	1	1	1	March-July
Male	≥65	Melanesian	1	Obese	0.346	2.618	0	0	1	March-July
Male	≥65	Melanesian	1	Overweight	0.102	3.266	0	1	0	March-July
Female	≥65	Melanesian	1	Obese	0.623	5.847	1	1	1	March-July
Female	40-64	European	1	Normalweight	0.074	2.104	0	0	0	March-July
Female	40-64	European	0	Normalweight	0.252	4.48	0	0	0	March-July
Male	≥65	Melanesian	1	Overweight	0.374	6.39	1	1	1	March-July
Female	≥65	Melanesian	1	Obese	0.633	6.595	1	1	1	March-July
Female	≥65	Melanesian	1	Obese	0.37	3.845	0	1	1	March-July
Female	≥65	Melanesian	1	Overweight	1.045	4.295	0	1	1	March-July
Female	≥65	Melanesian	1		0.597	3.501	0	0	1	March-July
Female	40-64	Melanesian	0	Obese	0.398	5.999	1	1	1	March-July
Male	≥65	Melanesian	1	Overweight	0.07	4.118	0	1	0	March-July
Female	≥65	Melanesian	0	Obese	0.065	2.464	0	0	0	March-July
Female	≥65	Melanesian	1	Obese	1.318	5.203	0	1	1	March-July
Female	40-64	Melanesian	1	Obese	0.279	4.743	0	1	0	March-July
Female	≥65	Melanesian	0	Overweight	0.437	5.83	1	1	1	March-July
Male	≥65	Melanesian	1	Overweight	0.437	6.722	1	1	1	March-July
Female	40-64	Melanesian	1	Obese	0.607	5.838	1	1	1	March-July
Female	≥65	Polynesian	1	Normalweight	0.213	5.509	0	1	0	March-July
Female	≥65	European	0	Normalweight	0.753	5.048	0	1	1	March-July
Female	≥65	European	1	Obese	0.037	1.715	0	0	0	August-September
Male	18-39	Melanesian	1	Obese	2.211	6.726	1	1	1	August-September
Male	≥65	Melanesian	1	Overweight	0.421	4.163	0	1	1	August-September
Female	40-64	Melanesian	0	Normalweight	1.334	7.124	1	1	1	August-September
Female	18-39	Melanesian	0	Obese	0.923	4.718	0	1	1	August-September
Male	≥65	Melanesian	0	Overweight	0.271	5.728	0	1	0	August-September
Male	40-64	Melanesian	0	Overweight	0.469	1.229	0	0	1	August-September
Female	≥65	Melanesian	0	Overweight	0.31	3.235	0	0	1	August-September
Female	40-64	Melanesian	0	Overweight	0.14	3.127	0	0	0	March-July
Female	≥65	Melanesian	1	Overweight	0.267	3.774	0	1	0	August-September
Female	40-64	Melanesian	0	Obese	0.241	4.456	0	1	0	August-September
Female	40-64	Melanesian	0	Normalweight	6.83	6.329	1	1	1	August-September
Male	40-64	Melanesian	1	Overweight	0.07	2.362	0	0	0	March-July
Female	≥65	Melanesian	1	Obese	0.19	5.827	1	1	0	March-July
Female	40-64	Melanesian	1	Obese	0.506	4.773	0	1	1	August-September
Female	40-64	Melanesian	1	Obese	0.364	5.134	0	1	1	August-September
Male	40-64	Melanesian	0	Overweight	0.408	5.101	0	1	1	August-September
Male	≥65	Melanesian	1	Obese	0.176	5.923	1	1	0	March-July
Male	≥65	Melanesian	1	Normalweight	0.477	6.897	1	1	1	August-September
Female	40-64	Melanesian	1	Obese	0.114	5.123	0	1	0	August-September
Female	40-64	Melanesian	0	Obese	2.132	6.189	1	1	1	August-September
Male	40-64	Melanesian	0	Obese	0.531	5.355	0	1	1	August-September
Female	≥65	Melanesian	1	Obese	0.336	4.635	0	1	1	August-September
Female	40-64	Melanesian	1	Obese	0.162	3.659	0	0	0	March-July
Female	≥65	Melanesian	1	Normalweight	0.178	2.71	0	0	0	March-July
Male	40-64	Other	0	Normalweight	1.337	5.649	0	1	1	March-July
Male	≥65	Melanesian	1	Obese	0.077	5.036	0	1	0	March-July
Male	≥65	Melanesian	1	Overweight	0.717	6.635	1	1	1	March-July
Female	40-64	Melanesian	1	Obese	0.489	4.33	0	0	1	March-July
Female	40-64	European	0	Underweight	0.07	3.352	0	0	0	March-July
Female	40-64	Melanesian	0	Normalweight	0.124	3.585	0	0	0	March-July
Female	≥65	Melanesian	1	Normalweight	0.359	1.003	0	0	1	August-September
Female	18-39	Melanesian	0	Obese	1.34	7.122	1	1	1	August-September
Female	40-64	European	0	Normalweight	0.072	2.558	0	0	0	March-July
Male	40-64	European	1	Obese	0.078	4.377	0	1	0	March-July
Female	40-64	European	0	Normalweight	0.071	1.23	0	0	0	March-July
Male	≥65	European	1	Overweight	0.087	2.345	0	0	0	March-July
Male	18-39	European	0	Overweight	0.462	6.216	1	1	1	March-July
Male	40-64	European	1	Obese	0.097	3.802	0	0	0	March-July
Female	40-64	European	1	Obese	3.423	6.109	1	1	1	March-July
Male	40-64	European	0	Overweight	0.542	6.23	1	1	1	March-July
Male	40-64	European	1	Underweight	0.17	3.753	0	1	0	March-July
Male	40-64	European	1	Obese	0.216	5.137	0	1	0	March-July
Female	18-39	Other	1	Overweight	0.095	6.495	1	1	0	March-July
Female	40-64	Other	1	Overweight	0.066	3.286	0	1	0	March-July
Male	40-64	Other	0	Obese	0.067	3.308	0	0	0	March-July
Male	40-64	European	1	Normalweight	0.125	1.397	0	0	0	March-July
Female	40-64	European	0	Overweight	0.069	1.535	0	0	0	March-July
Female	40-64	Other	1	Overweight	1.113	5.763	1	1	1	March-July
Female	40-64	Other	1	Obese	0.058	4.89	0	1	0	March-July
Male	40-64	European	1	Normalweight	0.06	6.141	1	1	0	March-July
Female	40-64	European	0	Underweight	1.618	4.836	0	1	1	March-July
Female	40-64	Other	1	Overweight	0.089	5.067	0	1	0	March-July
Male	40-64	Other	0	Overweight	0.394	3.501	0	1	1	March-July
Female	40-64	European	1	Obese	0.089	2.081	0	0	0	March-July
Female	40-64	Melanesian	0	Obese	0.143	5.177	0	1	0	March-July
Female	18-39	Other	0	Overweight	0.062	1.472	0	0	0	March-July
Male	≥65	European	1	Obese	0.04	3.019	0	0	0	March-July
Male	≥65	European	1	Overweight	0.104	2.719	0	0	0	March-July
Female	40-64	European	0	Overweight	0.819	6.779	1	1	1	March-July
Male	≥65	European	1	Overweight	0.105	5.551	0	1	0	March-July
Female	18-39	Other	0	Underweight	0.049	3.952	0	0	0	March-July
Male	≥65	Other	0	Overweight	0.517	3.805	0	0	1	March-July
Female	≥65	European	0	Normalweight	0.091	5.529	0	1	0	March-July
Male	≥65	European	0	Normalweight	0.206	6.053	1	1	0	March-July
Female	≥65	European	1	Obese	0.065	5.586	0	1	0	March-July
Male	40-64	European	0	Normalweight	1.199	4.912	0	1	1	March-July
Female	≥65	European	1	Normalweight	3.497	6.757	1	1	1	March-July
Female	40-64	Melanesian	1	Obese	0.443	2.421	0	0	1	March-July
Female	40-64	Polynesian	0	Normalweight	1.358	5.608	0	1	1	March-July
Male	≥65	European	1	Obese	0.252	6.231	1	1	0	March-July
Male	40-64	Other	1	Obese	0.272	5.233	0	1	0	March-July
Male	40-64	European	1	Normalweight	0.084	4.848	0	1	0	March-July
Female	40-64	Polynesian	0	Overweight	0.293	4.46	0	1	0	March-July
Female	40-64	European	0	Overweight	0.048	2.225	0	0	0	March-July
Male	18-39	Other	0	Normalweight	0.128	5.13	0	1	0	March-July
Female	40-64	European	1	Normalweight	0.093	2.096	0	0	0	March-July
Female	40-64	European	0	Obese	0.088	4.164	0	1	0	March-July
Female	40-64	Other	1	Normalweight	0.124	2.251	0	0	0	March-July
Female	40-64	Polynesian	1	Normalweight	0.23	5.7	0	1	0	March-July
Female	≥65	Polynesian	1	Obese	1.438	4.627	0	1	1	March-July
Female	18-39	European	1	Underweight	0.136	2.849	0	0	0	March-July
Female	40-64	Polynesian	0	Overweight	0.063	3.497	0	0	0	March-July
Female	18-39	European	1	Normalweight	0.063	2.732	0	0	0	March-July
Female	40-64	Polynesian	1	Obese	0.245	2.278	0	0	0	March-July
Male	18-39	European	1	Underweight	0.121	2.777	0	0	0	March-July
Female	18-39	Polynesian	0	Obese	0.098	5.133	0	1	0	March-July
Male	18-39	European	1	Normalweight	0.043	2.532	0	1	0	March-July
Female	18-39	Other	1	Normalweight	0.045	2.396	0	0	0	March-July
Female	18-39	European	0	Overweight	0.057	3.353	0	1	0	March-July
Male	18-39	European	0	Overweight	0.065	3.76	0	1	0	March-July
Female	18-39	Other	0	Obese	0.338	5.401	0	1	1	August-September
Male	40-64	European	1	Overweight	0.143	5.342	0	1	0	March-July
Female	40-64	European	1	Normalweight	0.129	3.149	0	1	0	March-July
Male	≥65	European	0	Obese	0.052	4.599	0	0	0	March-July
Male	≥65	European	1	Normalweight	0.189	5.903	1	1	0	March-July
Female	≥65	European	0	Normalweight	0.514	3.14	0	0	1	March-July
Male	≥65	European	1	Normalweight	0.056	2.149	0	0	0	March-July
Female	≥65	European	1	Underweight	0.343	5.974	1	1	1	March-July
Male	≥65	Other	0	Normalweight	0.071	5.697	0	1	0	March-July
Female	≥65	Polynesian	1	Overweight	0.18	1.69	0	0	0	March-July
Male	≥65	European	1	Normalweight	0.1	4.523	0	1	0	March-July
Female	≥65	European	1	Normalweight	0.086	3.035	0	1	0	March-July
Female	40-64	European	1	Overweight	1.121	5.464	0	1	1	March-July
Male	40-64	Polynesian	1	Obese	7.131	5.052	0	1	1	March-July
Female	≥65	European	0	Underweight	0.183	2.134	0	0	0	March-July
Female	≥65	European	0	Normalweight	0.099	3.698	0	0	0	March-July
Male	≥65	European	0	Normalweight	0.114	4.665	0	1	0	March-July
Female	18-39	Other	1	Obese	0.358	5.703	0	1	1	March-July
Male	≥65	European	0	Normalweight	0.416	2.627	0	0	1	March-July
Female	≥65	Other	1	Overweight	0.479	5.835	1	1	1	March-July
Male	40-64	European	0	Overweight	0.092	2.711	0	0	0	March-July
Female	40-64	Other	0	Overweight	1.159	6.039	1	1	1	March-July
Female	≥65	European	0	Normalweight	1.05	5.945	1	1	1	March-July
Female	40-64	European	1	Normalweight	0.064	1.619	0	0	0	March-July
Female	18-39	Other	1	Normalweight	0.37	6.059	1	1	1	March-July
Male	18-39	European	0	Normalweight	0.109	4.569	0	1	0	March-July
Female	≥65	European	1	Overweight	0.991	5.843	1	1	1	March-July
Female	≥65	European	0	Normalweight	1.687	6.294	1	1	1	March-July
Female	≥65	European	1	Overweight	0.061	1.364	0	0	0	March-July
Female	≥65	European	1	Obese	1.254	2.492	0	0	1	March-July
Male	≥65	European	1	Overweight	0.176	4.551	0	1	0	March-July
Male	≥65	Other	0	Normalweight	0.042	1.586	0	0	0	March-July
Female	≥65	Other	1	Normalweight	0.111	3.323	0	1	0	March-July
Male	≥65	Polynesian	1	Obese	1.331	5.462	0	1	1	March-July
Male	40-64	European	1	Obese	0.088	2.052	0	0	0	March-July
Female	≥65	Other	1	Overweight	1.237	2.939	0	1	1	March-July
Female	≥65	Other	0	Normalweight	0.079	2.848	0	0	0	March-July
Male	≥65	European	0	Normalweight	0.098	2.857	0	0	0	March-July
Female	40-64	Other	0	Normalweight	0.913	5.28	0	1	1	March-July
Male	≥65	Other	0	Normalweight	0.059	4.906	0	1	0	March-July
Female	≥65	Other	1	Obese	0.708	6.676	1	1	1	March-July
Female	≥65	European	1	Overweight	0.734	6.189	1	1	1	March-July
Female	≥65	Polynesian	1	Overweight	0.339	5.466	0	1	1	March-July
Female	40-64	European	1	Normalweight	0.084	3.015	0	0	0	March-July
Female	40-64	Other	0	Overweight	1.568	6.103	1	1	1	March-July
Female	≥65	European	1	Underweight	0.693	5.817	1	1	1	August-September
Male	40-64	European	1	Obese	0.191	5.695	0	1	0	March-July
Female	40-64	Other	0	Obese	1.233	5.81	1	1	1	August-September
Female	18-39	European	0	Normalweight	0.251	4.239	0	0	0	August-September
Male	≥65	Other	1	Overweight	0.461	6.121	1	1	1	March-July
Female	≥65	European	1	Normalweight	0.128	3.273	0	1	0	March-July
Male	40-64	European	0	Overweight	0.194	4.177	0	1	0	March-July
Female	18-39	Other	1	Obese	0.297	5.681	0	1	0	March-July
Female	≥65	Other	0	Normalweight	0.457	5.704	0	1	1	March-July
Female	40-64	European	1	Underweight	0.06	3.434	0	1	0	March-July
Female	≥65	Polynesian	0	Normalweight	1.89	6.263	1	1	1	March-July
Male	18-39	European	0	Normalweight	0.089	2.662	0	0	0	March-July
Female	40-64	European	0	Normalweight	0.54	4.122	0	1	1	March-July
Female	18-39	European	0	Normalweight	0.175	6.274	1	1	0	March-July
Female	≥65	Melanesian	1	Overweight	0.625	4.588	0	1	1	March-July
Female	40-64	Melanesian	0	Obese	1.545	4.876	0	1	1	August-September
Male	40-64	European	0	Overweight	0.11	3.067	0	0	0	March-July
Male	40-64	Other	1	Normalweight	0.087	4.005	0	0	0	March-July
Female	≥65	Melanesian	1	Normalweight	0.043	4.838	0	1	0	March-July
Male	≥65	European	1	Normalweight	0.411	3.868	0	0	1	March-July
Female	≥65	Melanesian	1	Obese	0.599	2.601	0	0	1	August-September
Female	18-39	Other	1	Obese	1.522	6.51	1	1	1	March-July
Male	40-64	Melanesian	0	Obese	0.322	1.189	0	0	1	March-July
Male	18-39	European	0	Normalweight	0.041	2.698	0	0	0	March-July
Female	18-39	European	0	Normalweight	0.12	4.65	0	1	0	August-September
Female	40-64	Polynesian	1	Obese	0.222	5.412	0	1	0	March-July
Male	40-64	Polynesian	1	Obese	0.155	4.339	0	1	0	March-July
Male	≥65	European	1	Normalweight	0.203	5.961	1	1	0	March-July
Female	≥65	Melanesian	1	Obese	1.22	5.152	0	1	1	March-July
Female	≥65	Melanesian	1	Obese	0.904	5.92	1	1	1	March-July
Male	≥65	European	0	Normalweight	0.154	4.688	0	1	0	March-July
Male	≥65	Melanesian	1	Obese	0.326	4.125	0	0	1	March-July
Female	40-64	Polynesian	1	Obese	0.303	3.396	0	1	1	March-July
Male	≥65	Polynesian	1	Overweight	0.068	1.889	0	0	0	March-July
Male	≥65	Melanesian	0	Obese	0.507	5.301	0	1	1	March-July
Female	18-39	European	1	Normalweight	0.085	4.375	0	1	0	August-September
Female	40-64	European	1	Obese	0.115	4.906	0	1	0	March-July
Female	≥65	Polynesian	1	Overweight	0.069	1.389	0	0	0	March-July
Female	≥65	Other	1	Overweight	0.775	6.259	1	1	1	March-July
Male	≥65	Other	1	Overweight	1.101	6.261	1	1	1	March-July
Female	40-64	European	1	Normalweight	0.105	4.432	0	0	0	March-July
Female	≥65	European	1	Obese	0.355	5.981	1	1	1	August-September
Female	≥65	Other	1	Normalweight	0.082	0.898	0	0	0	August-September
Male	≥65	Other	1	Normalweight	0.112	2.558	0	0	0	August-September
Female	40-64	European	0	Obese	0.105	3.407	0	1	0	August-September
Male	40-64	European	0	Normalweight	0.89	5.132	0	1	1	August-September
Female	40-64	Melanesian	0	Overweight	0.415	4.211	0	1	1	August-September
Male	≥65	Other	1	Normalweight	1.456	6.092	1	1	1	August-September
Male	40-64	European	1	Normalweight	1.723	5.165	0	1	1	August-September
Male	40-64	Other	0	Normalweight	0.099	6.814	1	1	0	August-September
Male	40-64	Melanesian	1	Obese	1.377	5.725	0	1	1	August-September
